# Supplementary material for: Integrating alternative splicing detection into gene prediction
Source: BMC Bioinformatics. 2005 Feb 10;6:25. doi: 10.1186/1471-2105-6-25 (PMC550657; doi:10.1186/1471-2105-6-25)
Supplement: Additional File 1 — EuGène's predictions on AraSet. The additional file (SupplementaryFiles.tar.gz) contains gene structure predictions in the standard GFF text format for every AraSet sequence. ESTs detected as Incompatible by the method are displayed at the top of each prediction (if any). [file 1471-2105-6-25-S1.gz]

Archive with 76 entries (75 files):
- SupplementaryData
- SupplementaryData/seq01ac002332g14g15.tfa.alt.out.dApr2004
- SupplementaryData/seq02ac002332g36g37.tfa.alt.out.dApr2004
- SupplementaryData/seq03ac002333g2g3.tfa.alt.out.dApr2004
- SupplementaryData/seq04ac002333g18g20.tfa.alt.out.dApr2004
- SupplementaryData/seq06ac002334g14g15.tfa.alt.out.dApr2004
- SupplementaryData/seq07ac002335g25g27.tfa.alt.out.dApr2004
- SupplementaryData/seq08ac002335g31g33.tfa.alt.out.dApr2004
- SupplementaryData/seq10ac002337g8g9.tfa.alt.out.dApr2004
- SupplementaryData/seq11ac002339g5g6.tfa.alt.out.dApr2004
- SupplementaryData/AJ011613.fasta.alt.out
- SupplementaryData/seq12ac002409g9g10.tfa.alt.out.dApr2004
- SupplementaryData/seq14ac002535g4g5.tfa.alt.out.dApr2004
- SupplementaryData/seq16ac003000g7g8.tfa.alt.out.dApr2004
- SupplementaryData/seq17ac003105g11g12.tfa.alt.out.dApr2004
- SupplementaryData/seq18ac003680g8g11.tfa.alt.out.dApr2004
- SupplementaryData/seq19ac003680g18g19.tfa.alt.out.dApr2004
- SupplementaryData/seq21af002109g5g6.tfa.alt.out.dApr2004
- SupplementaryData/seq22af002109g16g17.tfa.alt.out.dApr2004
- SupplementaryData/seq24ab005237g6g7.tfa.alt.out.dApr2004
- SupplementaryData/seq25ab005234g10g11.tfa.alt.out.dApr2004
- SupplementaryData/seq26ab005235g4g6.tfa.alt.out.dApr2004
- SupplementaryData/seq28ab005240g6g7.tfa.alt.out.dApr2004
- SupplementaryData/seq29ab005246g2g3.tfa.alt.out.dApr2004
- SupplementaryData/seq30ab005242g2g3.tfa.alt.out.dApr2004
- SupplementaryData/seq31ab005242g7g8.tfa.alt.out.dApr2004
- SupplementaryData/seq33ab006705g6g7.tfa.alt.out.dApr2004
- SupplementaryData/seq34ab006707g3g4.tfa.alt.out.dApr2004
- SupplementaryData/seq36ab07648g10g11.tfa.alt.out.dApr2004
- SupplementaryData/seq37ac004165g19g20.tfa.alt.out.dApr2004
- SupplementaryData/seq38ab008266g1g2.tfa.alt.out.dApr2004
- SupplementaryData/seq39ab008266g6g8.tfa.alt.out.dApr2004
- SupplementaryData/seq40ab002869.tfa.alt.out.dApr2004
- SupplementaryData/seq41ab008271g15g16.tfa.alt.out.dApr2004
- SupplementaryData/seq42ab008268g12g13.tfa.alt.out.dApr2004
- SupplementaryData/seq44ab010071g8g9.tfa.alt.out.dApr2004
- SupplementaryData/seq45ab010071g16g17.tfa.alt.out.dApr2004
- SupplementaryData/seq47ab010694g1g2.tfa.alt.out.dApr2004
- SupplementaryData/seq48ab010697g3g4.tfa.alt.out.dApr2004
- SupplementaryData/seq49ab010697g12g13.tfa.alt.out.dApr2004
- SupplementaryData/seq50ab010698g6g7.tfa.alt.out.dApr2004
- SupplementaryData/seq52y14403g1g2.tfa.alt.out.dApr2004
- SupplementaryData/seq53af049236g2g3.tfa.alt.out.dApr2004
- SupplementaryData/seq54af049236g6g7.tfa.alt.out.dApr2004
- SupplementaryData/seq55ab012239g3g4.tfa.alt.out.dApr2004
- SupplementaryData/seq56ab013390g4g5.tfa.alt.out.dApr2004
- SupplementaryData/seq57ab013392g12g13.tfa.alt.out.dApr2004
- SupplementaryData/seq59ab013393g2g3.tfa.alt.out.dApr2004
- SupplementaryData/seq60ab013394g14g15.tfa.alt.out.dApr2004
- SupplementaryData/seq61z99707g3g5.tfa.alt.out.dApr2004
- SupplementaryData/seq62z99707g30g32.tfa.alt.out.dApr2004
- SupplementaryData/seq63ac003672g10g11.tfa.alt.out.dApr2004
- SupplementaryData/seq64ac004005g1g2.tfa.alt.out.dApr2004
- SupplementaryData/seq65ac004005g23g25.tfa.alt.out.dApr2004
- SupplementaryData/seq66ac004401g13g14.tfa.alt.out.dApr2004
- SupplementaryData/seq67ac004669g4g5.tfa.alt.out.dApr2004
- SupplementaryData/seq69z97336.tfa.alt.out.dApr2004
- SupplementaryData/seq70z97336.tfa.alt.out.dApr2004
- SupplementaryData/seq71z97339.tfa.alt.out.dApr2004
- SupplementaryData/seq72af077407.tfa.alt.out.dApr2004
- SupplementaryData/seq73af069298.tfa.alt.out.dApr2004
- SupplementaryData/seq74al031135g130g140.tfa.alt.out.dApr2004
- SupplementaryData/seq75ac003113.tfa.alt.out.dApr2004
- SupplementaryData/seq76ac002560g30g31.tfa.alt.out.dApr2004
- SupplementaryData/seq78u89959g6g7.tfa.alt.out.dApr2004
- SupplementaryData/seq79ac002411g11g13.tfa.alt.out.dApr2004
- SupplementaryData/seq80ac000106g2g3.tfa.alt.out.dApr2004
- SupplementaryData/seq81ac000106g19g20.tfa.alt.out.dApr2004
- SupplementaryData/seq82ac002376g6g7.tfa.alt.out.dApr2004
- SupplementaryData/seq83ac002292g20g21.tfa.alt.out.dApr2004
- SupplementaryData/seq84ac003970g15g17.tfa.alt.out.dApr2004
- SupplementaryData/seq85ac003970g22g23.tfa.alt.out.dApr2004
- SupplementaryData/seq86ac000132g14g16.tfa.alt.out.dApr2004
- SupplementaryData/seq87ac002131g12g13.tfa.alt.out.dApr2004
- SupplementaryData/seq88ac002986g42g45.tfa.alt.out.dApr2004
- SupplementaryData/seq89af076979m17m10.tfa.alt.out.dApr2004
