# Supplementary material for: Integrating alternative splicing detection into gene prediction
Source: BMC Bioinformatics. 2005 Feb 10;6:25. doi: 10.1186/1471-2105-6-25 (PMC550657; doi:10.1186/1471-2105-6-25)
Supplement: Additional File 1 — EuGène's predictions on AraSet. The additional file (SupplementaryFiles.tar.gz) contains gene structure predictions in the standard GFF text format for every AraSet sequence. ESTs detected as Incompatible by the method are displayed at the top of each prediction (if any). [file 1471-2105-6-25-S1.gz › SupplementaryData/seq01ac002332g14g15.tfa.alt.out.dApr2004]

seq01	EuGene	Intr	1	818	0	+	2
seq01	EuGene	Term	977	1153	0	+	1
seq01	EuGene	Utr3	1154	1400	0	+	.
seq01	EuGene	Utr3	1853	2000	0	-	.
seq01	EuGene	Term	2001	2083	0	-	1
seq01	EuGene	Intr	2178	2219	0	-	0
seq01	EuGene	Intr	2301	2585	0	-	0
seq01	EuGene	Init	2915	2927	0	-	1
seq01	EuGene	Utr5	2928	2977	0	-	.
seq01	EuGene	Utr3	3073	3266	0	-	.
seq01	EuGene	Term	3267	3417	0	-	1
seq01	EuGene	Intr	3553	3678	0	-	1
seq01	EuGene	Intr	3771	3865	0	-	2
seq01	EuGene	Intr	3962	4047	0	-	2
seq01	EuGene	Intr	4131	4280	0	-	0
seq01	EuGene	Init	4555	4657	0	-	2
seq01	EuGene	Utr5	4658	4687	0	-	.
seq01	EuGene	Utr3	5792	6657	0	-	.
