# Supplementary material for: Integrating alternative splicing detection into gene prediction
Source: BMC Bioinformatics. 2005 Feb 10;6:25. doi: 10.1186/1471-2105-6-25 (PMC550657; doi:10.1186/1471-2105-6-25)
Supplement: Additional File 1 — EuGène's predictions on AraSet. The additional file (SupplementaryFiles.tar.gz) contains gene structure predictions in the standard GFF text format for every AraSet sequence. ESTs detected as Incompatible by the method are displayed at the top of each prediction (if any). [file 1471-2105-6-25-S1.gz › SupplementaryData/seq02ac002332g36g37.tfa.alt.out.dApr2004]

seq02	EuGene	Utr3	582	781	0	-	.
seq02	EuGene	Term	782	835	0	-	1
seq02	EuGene	Intr	925	996	0	-	2
seq02	EuGene	Init	1091	1546	0	-	1
seq02	EuGene	Utr5	1547	1567	0	-	.
seq02	EuGene	Utr5	1918	2000	0	+	.
seq02	EuGene	Init	2001	2121	0	+	2
seq02	EuGene	Intr	2417	2586	0	+	0
seq02	EuGene	Intr	2665	2850	0	+	0
seq02	EuGene	Intr	2935	3100	0	+	0
seq02	EuGene	Intr	3204	3393	0	+	1
seq02	EuGene	Term	3612	3744	0	+	0
seq02	EuGene	Utr3	3745	3950	0	+	.
seq02	EuGene	Utr5	4192	4251	0	+	.
seq02	EuGene	Init	4252	4372	0	+	0
seq02	EuGene	Intr	4616	4785	0	+	0
seq02	EuGene	Intr	4859	5044	0	+	1
seq02	EuGene	Intr	5119	5284	0	+	0
seq02	EuGene	Intr	5380	5569	0	+	2
seq02	EuGene	Term	5745	5877	0	+	0
seq02	EuGene	Utr3	5878	6062	0	+	.
seq02	EuGene	Utr5	6308	6401	0	+	.
seq02	EuGene	Init	6402	6564	0	+	2
seq02	EuGene	Intr	6659	7068	0	+	0
seq02	EuGene	Intr	7155	7565	0	+	2
