# Supplementary material for: Integrating alternative splicing detection into gene prediction
Source: BMC Bioinformatics. 2005 Feb 10;6:25. doi: 10.1186/1471-2105-6-25 (PMC550657; doi:10.1186/1471-2105-6-25)
Supplement: Additional File 1 — EuGène's predictions on AraSet. The additional file (SupplementaryFiles.tar.gz) contains gene structure predictions in the standard GFF text format for every AraSet sequence. ESTs detected as Incompatible by the method are displayed at the top of each prediction (if any). [file 1471-2105-6-25-S1.gz › SupplementaryData/seq03ac002333g2g3.tfa.alt.out.dApr2004]

seq03	EuGene	Utr5	1920	2000	0	+	.
seq03	EuGene	Init	2001	2423	0	+	2
seq03	EuGene	Intr	2724	3013	0	+	2
seq03	EuGene	Intr	3132	3357	0	+	0
seq03	EuGene	Term	3435	3650	0	+	2
seq03	EuGene	Utr3	3651	4171	0	+	.
seq03	EuGene	Utr5	4322	4386	0	+	.
seq03	EuGene	Sngl	4387	4692	0	+	0
seq03	EuGene	Utr3	4693	4729	0	+	.
seq03	EuGene	Utr5	5814	5836	0	+	.
seq03	EuGene	Init	5837	6298	0	+	1
seq03	EuGene	Intr	6378	6667	0	+	2
seq03	EuGene	Intr	6765	6990	0	+	0
seq03	EuGene	Term	7081	7320	0	+	0
seq03	EuGene	Utr3	7321	7511	0	+	.
seq03	EuGene	Utr5	8106	8280	0	+	.
seq03	EuGene	Init	8281	8718	0	+	0
seq03	EuGene	Intr	8805	8879	0	+	2
seq03	EuGene	Intr	8966	9070	0	+	1
seq03	EuGene	Intr	9173	9258	0	+	1
