# Supplementary material for: Integrating alternative splicing detection into gene prediction
Source: BMC Bioinformatics. 2005 Feb 10;6:25. doi: 10.1186/1471-2105-6-25 (PMC550657; doi:10.1186/1471-2105-6-25)
Supplement: Additional File 1 — EuGène's predictions on AraSet. The additional file (SupplementaryFiles.tar.gz) contains gene structure predictions in the standard GFF text format for every AraSet sequence. ESTs detected as Incompatible by the method are displayed at the top of each prediction (if any). [file 1471-2105-6-25-S1.gz › SupplementaryData/seq04ac002333g18g20.tfa.alt.out.dApr2004]

seq04	EuGene	Utr3	1	196	0	-	.
seq04	EuGene	Term	197	379	0	-	1
seq04	EuGene	Intr	672	809	0	-	0
seq04	EuGene	Init	1081	1203	0	-	2
seq04	EuGene	Utr5	1204	1224	0	-	.
seq04	EuGene	Utr3	1614	2000	0	-	.
seq04	EuGene	Term	2001	2561	0	-	0
seq04	EuGene	Intr	2638	3142	0	-	2
seq04	EuGene	Init	4250	4389	0	-	2
seq04	EuGene	Utr5	4390	4504	0	-	.
seq04	EuGene	Utr3	5764	5996	0	-	.
seq04	EuGene	Sngl	5997	7973	0	-	0
seq04	EuGene	Utr5	7974	7993	0	-	.
seq04	EuGene	Utr3	8628	8774	0	-	.
seq04	EuGene	Term	8775	8815	0	-	0
seq04	EuGene	Init	9235	9337	0	-	1
seq04	EuGene	Utr5	9338	9404	0	-	.
seq04	EuGene	Utr3	9672	9912	0	-	.
seq04	EuGene	Sngl	9913	11907	0	-	2
seq04	EuGene	Utr5	11908	11947	0	-	.
seq04	EuGene	Utr3	12742	12908	0	-	.
seq04	EuGene	Term	12909	13577	0	-	0
seq04	EuGene	Intr	13658	13907	0	-	1
