# Supplementary material for: Integrating alternative splicing detection into gene prediction
Source: BMC Bioinformatics. 2005 Feb 10;6:25. doi: 10.1186/1471-2105-6-25 (PMC550657; doi:10.1186/1471-2105-6-25)
Supplement: Additional File 1 — EuGène's predictions on AraSet. The additional file (SupplementaryFiles.tar.gz) contains gene structure predictions in the standard GFF text format for every AraSet sequence. ESTs detected as Incompatible by the method are displayed at the top of each prediction (if any). [file 1471-2105-6-25-S1.gz › SupplementaryData/seq06ac002334g14g15.tfa.alt.out.dApr2004]

seq06	EuGene	Utr5	474	505	0	+	.
seq06	EuGene	Sngl	506	817	0	+	1
seq06	EuGene	Utr3	818	840	0	+	.
seq06	EuGene	Utr5	1877	2000	0	+	.
seq06	EuGene	Init	2001	2190	0	+	2
seq06	EuGene	Intr	2667	2808	0	+	1
seq06	EuGene	Intr	2902	3022	0	+	1
seq06	EuGene	Intr	3215	3277	0	+	1
seq06	EuGene	Term	3404	3553	0	+	1
seq06	EuGene	Utr3	3554	3869	0	+	.
seq06	EuGene	Utr5	4313	4445	0	+	.
seq06	EuGene	Init	4446	4635	0	+	2
seq06	EuGene	Intr	5171	5312	0	+	0
seq06	EuGene	Intr	5399	5519	0	+	2
seq06	EuGene	Intr	5719	5763	0	+	0
seq06	EuGene	Term	5886	6041	0	+	2
seq06	EuGene	Utr3	6042	6172	0	+	.
seq06	EuGene	Utr3	6589	6608	0	-	.
seq06	EuGene	Sngl	6609	6761	0	-	1
seq06	EuGene	Utr5	6762	6786	0	-	.
seq06	EuGene	Utr5	7233	7293	0	+	.
seq06	EuGene	Init	7294	7841	0	+	0
