# Supplementary material for: Integrating alternative splicing detection into gene prediction
Source: BMC Bioinformatics. 2005 Feb 10;6:25. doi: 10.1186/1471-2105-6-25 (PMC550657; doi:10.1186/1471-2105-6-25)
Supplement: Additional File 1 — EuGène's predictions on AraSet. The additional file (SupplementaryFiles.tar.gz) contains gene structure predictions in the standard GFF text format for every AraSet sequence. ESTs detected as Incompatible by the method are displayed at the top of each prediction (if any). [file 1471-2105-6-25-S1.gz › SupplementaryData/seq07ac002335g25g27.tfa.alt.out.dApr2004]

seq07	EuGene	Intr	1	116	0	+	1
seq07	EuGene	Intr	203	559	0	+	0
seq07	EuGene	Term	630	1240	0	+	1
seq07	EuGene	Utr3	1241	1260	0	+	.
seq07	EuGene	Utr5	1967	2000	0	+	.
seq07	EuGene	Init	2001	2061	0	+	2
seq07	EuGene	Term	2202	2410	0	+	1
seq07	EuGene	Utr3	2411	2588	0	+	.
seq07	EuGene	Utr5	5866	5919	0	+	.
seq07	EuGene	Init	5920	5983	0	+	0
seq07	EuGene	Term	6121	6350	0	+	2
seq07	EuGene	Utr3	6351	6479	0	+	.
seq07	EuGene	Utr5	7143	7174	0	+	.
seq07	EuGene	Init	7175	7313	0	+	1
