# Supplementary material for: Integrating alternative splicing detection into gene prediction
Source: BMC Bioinformatics. 2005 Feb 10;6:25. doi: 10.1186/1471-2105-6-25 (PMC550657; doi:10.1186/1471-2105-6-25)
Supplement: Additional File 1 — EuGène's predictions on AraSet. The additional file (SupplementaryFiles.tar.gz) contains gene structure predictions in the standard GFF text format for every AraSet sequence. ESTs detected as Incompatible by the method are displayed at the top of each prediction (if any). [file 1471-2105-6-25-S1.gz › SupplementaryData/seq08ac002335g31g33.tfa.alt.out.dApr2004]

seq08	EuGene	Intr	141	190	0	-	1
seq08	EuGene	Intr	260	343	0	-	1
seq08	EuGene	Intr	437	693	0	-	1
seq08	EuGene	Init	961	997	0	-	1
seq08	EuGene	Utr5	998	1018	0	-	.
seq08	EuGene	Utr3	1858	2000	0	-	.
seq08	EuGene	Term	2001	2419	0	-	0
seq08	EuGene	Init	2633	3047	0	-	0
seq08	EuGene	Utr5	3048	3090	0	-	.
seq08	EuGene	Utr3	4281	4428	0	-	.
seq08	EuGene	Term	4429	4832	0	-	2
seq08	EuGene	Init	5232	5625	0	-	2
seq08	EuGene	Utr5	5626	5665	0	-	.
seq08	EuGene	Utr3	6946	7203	0	-	.
seq08	EuGene	Term	7204	7607	0	-	2
seq08	EuGene	Init	7971	8361	0	-	2
seq08	EuGene	Utr5	8362	8405	0	-	.
