# Supplementary material for: Integrating alternative splicing detection into gene prediction
Source: BMC Bioinformatics. 2005 Feb 10;6:25. doi: 10.1186/1471-2105-6-25 (PMC550657; doi:10.1186/1471-2105-6-25)
Supplement: Additional File 1 — EuGène's predictions on AraSet. The additional file (SupplementaryFiles.tar.gz) contains gene structure predictions in the standard GFF text format for every AraSet sequence. ESTs detected as Incompatible by the method are displayed at the top of each prediction (if any). [file 1471-2105-6-25-S1.gz › SupplementaryData/seq10ac002337g8g9.tfa.alt.out.dApr2004]

seq10	EuGene	Utr5	755	2000	0	+	.
seq10	EuGene	Init	2001	2146	0	+	2
seq10	EuGene	Intr	2303	2366	0	+	2
seq10	EuGene	Intr	2458	2547	0	+	0
seq10	EuGene	Intr	2634	2690	0	+	2
seq10	EuGene	Intr	3135	3269	0	+	2
seq10	EuGene	Intr	3535	3702	0	+	0
seq10	EuGene	Intr	3906	4016	0	+	2
seq10	EuGene	Intr	4097	4251	0	+	1
seq10	EuGene	Intr	4342	4417	0	+	1
seq10	EuGene	Intr	4528	4645	0	+	0
seq10	EuGene	Intr	4737	5122	0	+	1
seq10	EuGene	Intr	5241	5423	0	+	2
seq10	EuGene	Intr	5512	5631	0	+	0
seq10	EuGene	Term	5735	5782	0	+	1
seq10	EuGene	Utr3	5783	5986	0	+	.
seq10	EuGene	Utr3	7890	8088	0	-	.
seq10	EuGene	Term	8089	8215	0	-	1
seq10	EuGene	Intr	8300	8418	0	-	1
seq10	EuGene	Intr	8522	8760	0	-	0
seq10	EuGene	Intr	8857	8982	0	-	0
seq10	EuGene	Intr	9406	10490	0	-	0
seq10	EuGene	Intr	10577	10779	0	-	1
seq10	EuGene	Init	10857	11147	0	-	2
seq10	EuGene	Utr5	11148	11184	0	-	.
