# Supplementary material for: Integrating alternative splicing detection into gene prediction
Source: BMC Bioinformatics. 2005 Feb 10;6:25. doi: 10.1186/1471-2105-6-25 (PMC550657; doi:10.1186/1471-2105-6-25)
Supplement: Additional File 1 — EuGène's predictions on AraSet. The additional file (SupplementaryFiles.tar.gz) contains gene structure predictions in the standard GFF text format for every AraSet sequence. ESTs detected as Incompatible by the method are displayed at the top of each prediction (if any). [file 1471-2105-6-25-S1.gz › SupplementaryData/seq11ac002339g5g6.tfa.alt.out.dApr2004]

seq11	EuGene	Utr5	1960	2000	0	+	.
seq11	EuGene	Init	2001	2255	0	+	2
seq11	EuGene	Intr	2354	2740	0	+	1
seq11	EuGene	Intr	2868	2888	0	+	2
seq11	EuGene	Intr	2982	3189	0	+	2
seq11	EuGene	Intr	3347	3428	0	+	0
seq11	EuGene	Intr	3523	3631	0	+	1
seq11	EuGene	Intr	3730	3843	0	+	0
seq11	EuGene	Term	3933	4142	0	+	2
seq11	EuGene	Utr3	4143	4165	0	+	.
seq11	EuGene	Utr5	4615	4661	0	+	.
seq11	EuGene	Init	4662	5357	0	+	2
seq11	EuGene	Term	5883	6044	0	+	2
seq11	EuGene	Utr3	6045	6255	0	+	.
seq11	EuGene	Utr5	6478	6645	0	+	.
seq11	EuGene	Init	6646	6744	0	+	0
seq11	EuGene	Term	7300	8040	0	+	0
seq11	EuGene	Utr3	8041	8044	0	+	.
