# Supplementary material for: Integrating alternative splicing detection into gene prediction
Source: BMC Bioinformatics. 2005 Feb 10;6:25. doi: 10.1186/1471-2105-6-25 (PMC550657; doi:10.1186/1471-2105-6-25)
Supplement: Additional File 1 — EuGène's predictions on AraSet. The additional file (SupplementaryFiles.tar.gz) contains gene structure predictions in the standard GFF text format for every AraSet sequence. ESTs detected as Incompatible by the method are displayed at the top of each prediction (if any). [file 1471-2105-6-25-S1.gz › SupplementaryData/AJ011613.fasta.alt.out]

 gb:T04465:	3537 - 3674	3928 - 4154
 gb:AI995153:	3541 - 3596	3928 - 4348
At5g1	EuGene	Utr5	26	118	0	+	.
At5g1	EuGene	Init	119	669	0	+	1
At5g1	EuGene	Intr	1066	1238	0	+	1
At5g1	EuGene	Intr	1390	1616	0	+	2
At5g1	EuGene	Intr	1690	1764	0	+	0
At5g1	EuGene	Intr	1867	1974	0	+	0
At5g1	EuGene	Intr	2291	2408	0	+	1
At5g1	EuGene	Intr	2525	2660	0	+	0
At5g1	EuGene	Intr	2886	3039	0	+	0
At5g1	EuGene	Intr	3114	3596	0	+	2
At5g1	EuGene	Term	3928	4230	0	+	0
At5g1	EuGene	Utr3	4231	4679	0	+	.

Alternative prediction 1 from [gb:AI995153]
 same CDS as in optimal prediction

Alternative prediction 2 from [gb:T04465] (path length = 6540.122251):
//ALT	EuGene	Intr	   3114	   3674	.	+	2
Optimal prediction on this region:
//OPT	EuGene	Intr	   3114	   3596	.	+	2
