# Supplementary material for: Integrating alternative splicing detection into gene prediction
Source: BMC Bioinformatics. 2005 Feb 10;6:25. doi: 10.1186/1471-2105-6-25 (PMC550657; doi:10.1186/1471-2105-6-25)
Supplement: Additional File 1 — EuGène's predictions on AraSet. The additional file (SupplementaryFiles.tar.gz) contains gene structure predictions in the standard GFF text format for every AraSet sequence. ESTs detected as Incompatible by the method are displayed at the top of each prediction (if any). [file 1471-2105-6-25-S1.gz › SupplementaryData/seq12ac002409g9g10.tfa.alt.out.dApr2004]

seq12	EuGene	Intr	1	100	0	-	2
seq12	EuGene	Intr	239	405	0	-	2
seq12	EuGene	Intr	494	611	0	-	1
seq12	EuGene	Init	704	818	0	-	2
seq12	EuGene	Utr5	819	894	0	-	.
seq12	EuGene	Utr5	1174	1268	0	+	.
seq12	EuGene	Init	1269	1367	0	+	2
seq12	EuGene	Term	1458	1640	0	+	2
seq12	EuGene	Utr3	1641	1813	0	+	.
seq12	EuGene	Utr3	1833	2000	0	-	.
seq12	EuGene	Term	2001	2645	0	-	2
seq12	EuGene	Intr	2730	3127	0	-	2
seq12	EuGene	Init	3759	4242	0	-	1
seq12	EuGene	Utr5	4243	4322	0	-	.
seq12	EuGene	Utr3	6900	7105	0	-	.
seq12	EuGene	Term	7106	7385	0	-	0
seq12	EuGene	Intr	7484	7635	0	-	1
seq12	EuGene	Intr	7732	7890	0	-	1
seq12	EuGene	Intr	8252	8477	0	-	0
seq12	EuGene	Intr	8677	8793	0	-	2
seq12	EuGene	Init	9037	9152	0	-	2
seq12	EuGene	Utr5	9153	9178	0	-	.
