# Supplementary material for: Integrating alternative splicing detection into gene prediction
Source: BMC Bioinformatics. 2005 Feb 10;6:25. doi: 10.1186/1471-2105-6-25 (PMC550657; doi:10.1186/1471-2105-6-25)
Supplement: Additional File 1 — EuGène's predictions on AraSet. The additional file (SupplementaryFiles.tar.gz) contains gene structure predictions in the standard GFF text format for every AraSet sequence. ESTs detected as Incompatible by the method are displayed at the top of each prediction (if any). [file 1471-2105-6-25-S1.gz › SupplementaryData/seq14ac002535g4g5.tfa.alt.out.dApr2004]

 emb:F20137:	4793 - 5050	5133 - 5237	5428 - 5502	5836 - 5860	5968 - 6015	6110 - 6142
 gb:AI998209:	4824 - 5050	5133 - 5237	5428 - 5505	5836 - 5860	5968 - 6015	6110 - 6111
seq14	EuGene	Utr5	1910	2761	0	+	.
seq14	EuGene	Init	2762	2882	0	+	1
seq14	EuGene	Intr	3253	3332	0	+	2
seq14	EuGene	Intr	3411	3494	0	+	2
seq14	EuGene	Intr	3583	3657	0	+	0
seq14	EuGene	Intr	4209	4301	0	+	2
seq14	EuGene	Term	4387	4614	0	+	0
seq14	EuGene	Utr3	4615	4746	0	+	.
seq14	EuGene	Utr3	4771	4933	0	-	.
seq14	EuGene	Term	4934	5050	0	-	0
seq14	EuGene	Intr	5133	5237	0	-	2
seq14	EuGene	Intr	5428	5502	0	-	1
seq14	EuGene	Intr	5836	5860	0	-	1
seq14	EuGene	Init	5968	5972	0	-	2
seq14	EuGene	Utr5	5973	6203	0	-	.
seq14	EuGene	Utr3	6416	6453	0	-	.
seq14	EuGene	Term	6454	6834	0	-	1
seq14	EuGene	Intr	6910	7008	0	-	1
seq14	EuGene	Intr	7087	7224	0	-	1
seq14	EuGene	Intr	7317	7441	0	-	2
seq14	EuGene	Intr	7565	7711	0	-	2
seq14	EuGene	Intr	7941	7972	0	-	1

Alternative prediction 1 from [emb:F20137]
 same CDS as in optimal prediction

Alternative prediction 2 from [gb:AI998209] (path length = 10629.955269):
//ALT	EuGene	Intr	   5428	   5505	.	-	1
Optimal prediction on this region:
//OPT	EuGene	Intr	   5428	   5502	.	-	1
