# Supplementary material for: Integrating alternative splicing detection into gene prediction
Source: BMC Bioinformatics. 2005 Feb 10;6:25. doi: 10.1186/1471-2105-6-25 (PMC550657; doi:10.1186/1471-2105-6-25)
Supplement: Additional File 1 — EuGène's predictions on AraSet. The additional file (SupplementaryFiles.tar.gz) contains gene structure predictions in the standard GFF text format for every AraSet sequence. ESTs detected as Incompatible by the method are displayed at the top of each prediction (if any). [file 1471-2105-6-25-S1.gz › SupplementaryData/seq16ac003000g7g8.tfa.alt.out.dApr2004]

 dbj:AV832175:	3837 - 4037	4256 - 4284	4402 - 4475	4597 - 4698	4835 - 4839	4941 - 4976	5076 - 5167	5432 - 5467
 dbj:AV527174:	3861 - 4037	4256 - 4284	4402 - 4475	4597 - 4698	5072 - 5167	5432 - 5443
 dbj:AV825172:	3870 - 4037	4256 - 4284	4402 - 4475	4597 - 4698	5072 - 5167	5432 - 5566
seq16	EuGene	Utr5	1318	2000	0	+	.
seq16	EuGene	Init	2001	2111	0	+	2
seq16	EuGene	Intr	2193	2255	0	+	2
seq16	EuGene	Intr	2344	2583	0	+	0
seq16	EuGene	Term	2670	3341	0	+	2
seq16	EuGene	Utr3	3342	3580	0	+	.
seq16	EuGene	Utr5	3809	3855	0	+	.
seq16	EuGene	Init	3856	4037	0	+	0
seq16	EuGene	Intr	4256	4284	0	+	2
seq16	EuGene	Intr	4402	4475	0	+	2
seq16	EuGene	Intr	4597	4698	0	+	0
seq16	EuGene	Intr	4841	4844	0	+	1
seq16	EuGene	Intr	5076	5167	0	+	1
seq16	EuGene	Intr	5432	5593	0	+	1
seq16	EuGene	Intr	5863	5947	0	+	0
seq16	EuGene	Term	6066	6115	0	+	1
seq16	EuGene	Utr3	6116	6322	0	+	.
seq16	EuGene	Utr5	7402	7432	0	+	.
seq16	EuGene	Init	7433	7678	0	+	1
seq16	EuGene	Intr	7834	8115	0	+	0

Alternative prediction 1 from [dbj:AV832175] (path length = 10555.253058):
//ALT	EuGene	Utr3	   3342	   3580	.	+	.
//ALT	EuGene	Utr5	   3773	   3794	.	+	.
//ALT	EuGene	Init	   3795	   4037	.	+	2
//ALT	EuGene	Intr	   4256	   4284	.	+	1
//ALT	EuGene	Term	   4402	   4417	.	+	1
//ALT	EuGene	Utr3	   4418	   6322	.	+	.
Optimal prediction on this region:
//OPT	EuGene	Utr3	   3342	   3580	.	+	.
//OPT	EuGene	Utr5	   3809	   3855	.	+	.
//OPT	EuGene	Init	   3856	   4037	.	+	0
//OPT	EuGene	Intr	   4256	   4284	.	+	2
//OPT	EuGene	Intr	   4402	   4475	.	+	2
//OPT	EuGene	Intr	   4597	   4698	.	+	0
//OPT	EuGene	Intr	   4841	   4844	.	+	1
//OPT	EuGene	Intr	   5076	   5167	.	+	1
//OPT	EuGene	Intr	   5432	   5593	.	+	1
//OPT	EuGene	Intr	   5863	   5947	.	+	0
//OPT	EuGene	Term	   6066	   6115	.	+	1
//OPT	EuGene	Utr3	   6116	   6322	.	+	.

Alternative prediction 2 from [dbj:AV527174]
 same CDS as in alt. pred. from [dbj:AV825172] (path length = 10553.071887):
//ALT	EuGene	Utr3	   3342	   3580	.	+	.
//ALT	EuGene	Utr5	   3842	   3974	.	+	.
//ALT	EuGene	Init	   3975	   4037	.	+	2
//ALT	EuGene	Intr	   4256	   4284	.	+	1
//ALT	EuGene	Term	   4402	   4417	.	+	1
//ALT	EuGene	Utr3	   4418	   6322	.	+	.
Optimal prediction on this region:
//OPT	EuGene	Utr3	   3342	   3580	.	+	.
//OPT	EuGene	Utr5	   3809	   3855	.	+	.
//OPT	EuGene	Init	   3856	   4037	.	+	0
//OPT	EuGene	Intr	   4256	   4284	.	+	2
//OPT	EuGene	Intr	   4402	   4475	.	+	2
//OPT	EuGene	Intr	   4597	   4698	.	+	0
//OPT	EuGene	Intr	   4841	   4844	.	+	1
//OPT	EuGene	Intr	   5076	   5167	.	+	1
//OPT	EuGene	Intr	   5432	   5593	.	+	1
//OPT	EuGene	Intr	   5863	   5947	.	+	0
//OPT	EuGene	Term	   6066	   6115	.	+	1
//OPT	EuGene	Utr3	   6116	   6322	.	+	.
