# Supplementary material for: Integrating alternative splicing detection into gene prediction
Source: BMC Bioinformatics. 2005 Feb 10;6:25. doi: 10.1186/1471-2105-6-25 (PMC550657; doi:10.1186/1471-2105-6-25)
Supplement: Additional File 1 — EuGène's predictions on AraSet. The additional file (SupplementaryFiles.tar.gz) contains gene structure predictions in the standard GFF text format for every AraSet sequence. ESTs detected as Incompatible by the method are displayed at the top of each prediction (if any). [file 1471-2105-6-25-S1.gz › SupplementaryData/seq17ac003105g11g12.tfa.alt.out.dApr2004]

seq17	EuGene	Term	1	139	0	+	1
seq17	EuGene	Utr3	140	409	0	+	.
seq17	EuGene	Utr3	1819	2000	0	-	.
seq17	EuGene	Term	2001	2247	0	-	1
seq17	EuGene	Intr	2319	2560	0	-	2
seq17	EuGene	Init	2634	3110	0	-	1
seq17	EuGene	Utr5	3111	3131	0	-	.
seq17	EuGene	Utr3	4644	4823	0	-	.
seq17	EuGene	Term	4824	5070	0	-	1
seq17	EuGene	Intr	5142	5383	0	-	2
seq17	EuGene	Init	5465	5938	0	-	2
seq17	EuGene	Utr5	5939	5966	0	-	.
