# Supplementary material for: Integrating alternative splicing detection into gene prediction
Source: BMC Bioinformatics. 2005 Feb 10;6:25. doi: 10.1186/1471-2105-6-25 (PMC550657; doi:10.1186/1471-2105-6-25)
Supplement: Additional File 1 — EuGène's predictions on AraSet. The additional file (SupplementaryFiles.tar.gz) contains gene structure predictions in the standard GFF text format for every AraSet sequence. ESTs detected as Incompatible by the method are displayed at the top of each prediction (if any). [file 1471-2105-6-25-S1.gz › SupplementaryData/seq18ac003680g8g11.tfa.alt.out.dApr2004]

seq18	EuGene	Init	1	689	0	-	2
seq18	EuGene	Utr5	690	1343	0	-	.
seq18	EuGene	Utr3	1794	2000	0	-	.
seq18	EuGene	Term	2001	2618	0	-	2
seq18	EuGene	Intr	2883	3405	0	-	2
seq18	EuGene	Init	3720	4114	0	-	0
seq18	EuGene	Utr5	4115	4145	0	-	.
seq18	EuGene	Utr3	4516	4850	0	-	.
seq18	EuGene	Term	4851	5471	0	-	2
seq18	EuGene	Intr	5751	6273	0	-	2
seq18	EuGene	Init	6420	6814	0	-	0
seq18	EuGene	Utr5	6815	6851	0	-	.
seq18	EuGene	Utr3	8281	8394	0	-	.
seq18	EuGene	Term	8395	9012	0	-	1
seq18	EuGene	Intr	9121	9646	0	-	1
seq18	EuGene	Init	9988	10382	0	-	2
seq18	EuGene	Utr5	10383	10413	0	-	.
seq18	EuGene	Utr3	10792	10847	0	-	.
seq18	EuGene	Term	10848	11192	0	-	2
seq18	EuGene	Intr	11302	11580	0	-	1
seq18	EuGene	Intr	11662	12124	0	-	1
seq18	EuGene	Init	12355	12746	0	-	2
seq18	EuGene	Utr5	12747	12802	0	-	.
