# Supplementary material for: Integrating alternative splicing detection into gene prediction
Source: BMC Bioinformatics. 2005 Feb 10;6:25. doi: 10.1186/1471-2105-6-25 (PMC550657; doi:10.1186/1471-2105-6-25)
Supplement: Additional File 1 — EuGène's predictions on AraSet. The additional file (SupplementaryFiles.tar.gz) contains gene structure predictions in the standard GFF text format for every AraSet sequence. ESTs detected as Incompatible by the method are displayed at the top of each prediction (if any). [file 1471-2105-6-25-S1.gz › SupplementaryData/seq19ac003680g18g19.tfa.alt.out.dApr2004]

seq19	EuGene	Utr5	1903	2000	0	+	.
seq19	EuGene	Init	2001	2182	0	+	2
seq19	EuGene	Intr	2683	2761	0	+	1
seq19	EuGene	Intr	2892	2953	0	+	2
seq19	EuGene	Intr	3074	3173	0	+	2
seq19	EuGene	Intr	3247	3288	0	+	0
seq19	EuGene	Intr	3366	3407	0	+	2
seq19	EuGene	Intr	3501	3655	0	+	2
seq19	EuGene	Term	3743	3839	0	+	2
seq19	EuGene	Utr3	3840	4064	0	+	.
seq19	EuGene	Utr3	5237	5346	0	-	.
seq19	EuGene	Term	5347	5481	0	-	0
seq19	EuGene	Intr	5707	5748	0	-	0
seq19	EuGene	Intr	5871	5912	0	-	1
seq19	EuGene	Intr	6016	6115	0	-	0
seq19	EuGene	Intr	6223	6284	0	-	1
seq19	EuGene	Intr	6476	6557	0	-	2
seq19	EuGene	Init	7560	7741	0	-	2
seq19	EuGene	Utr5	7742	7824	0	-	.
