# Supplementary material for: Integrating alternative splicing detection into gene prediction
Source: BMC Bioinformatics. 2005 Feb 10;6:25. doi: 10.1186/1471-2105-6-25 (PMC550657; doi:10.1186/1471-2105-6-25)
Supplement: Additional File 1 — EuGène's predictions on AraSet. The additional file (SupplementaryFiles.tar.gz) contains gene structure predictions in the standard GFF text format for every AraSet sequence. ESTs detected as Incompatible by the method are displayed at the top of each prediction (if any). [file 1471-2105-6-25-S1.gz › SupplementaryData/seq21af002109g5g6.tfa.alt.out.dApr2004]

seq21	EuGene	Utr5	1652	2000	0	+	.
seq21	EuGene	Init	2001	2100	0	+	2
seq21	EuGene	Intr	2472	2696	0	+	1
seq21	EuGene	Intr	2775	2869	0	+	1
seq21	EuGene	Intr	2951	3140	0	+	1
seq21	EuGene	Intr	3235	3359	0	+	2
seq21	EuGene	Intr	3504	3719	0	+	2
seq21	EuGene	Term	3804	4181	0	+	2
seq21	EuGene	Utr3	4182	4297	0	+	.
seq21	EuGene	Utr5	4679	5114	0	+	.
seq21	EuGene	Init	5115	5249	0	+	2
seq21	EuGene	Intr	5394	5493	0	+	2
seq21	EuGene	Intr	5585	5622	0	+	0
seq21	EuGene	Intr	5707	5796	0	+	0
seq21	EuGene	Term	6007	6246	0	+	0
seq21	EuGene	Utr3	6247	6414	0	+	.
seq21	EuGene	Utr5	6593	6618	0	+	.
seq21	EuGene	Init	6619	6659	0	+	0
seq21	EuGene	Intr	6752	7247	0	+	2
seq21	EuGene	Intr	7621	7811	0	+	0
seq21	EuGene	Intr	8092	8246	0	+	1
