# Supplementary material for: Integrating alternative splicing detection into gene prediction
Source: BMC Bioinformatics. 2005 Feb 10;6:25. doi: 10.1186/1471-2105-6-25 (PMC550657; doi:10.1186/1471-2105-6-25)
Supplement: Additional File 1 — EuGène's predictions on AraSet. The additional file (SupplementaryFiles.tar.gz) contains gene structure predictions in the standard GFF text format for every AraSet sequence. ESTs detected as Incompatible by the method are displayed at the top of each prediction (if any). [file 1471-2105-6-25-S1.gz › SupplementaryData/seq22af002109g16g17.tfa.alt.out.dApr2004]

seq22	EuGene	Intr	45	166	0	-	1
seq22	EuGene	Intr	394	623	0	-	2
seq22	EuGene	Intr	772	851	0	-	1
seq22	EuGene	Init	1036	1281	0	-	0
seq22	EuGene	Utr5	1282	1358	0	-	.
seq22	EuGene	Utr3	1866	2000	0	-	.
seq22	EuGene	Sngl	2001	3308	0	-	1
seq22	EuGene	Utr5	3309	3354	0	-	.
seq22	EuGene	Utr3	9783	9929	0	-	.
seq22	EuGene	Term	9930	10064	0	-	1
seq22	EuGene	Intr	10147	10638	0	-	0
seq22	EuGene	Intr	11365	11433	0	-	0
seq22	EuGene	Init	11543	11800	0	-	2
seq22	EuGene	Utr5	11801	12083	0	-	.
seq22	EuGene	Utr5	12315	12771	0	+	.
seq22	EuGene	Init	12772	12795	0	+	0
seq22	EuGene	Intr	13154	13252	0	+	1
seq22	EuGene	Intr	13347	13544	0	+	2
seq22	EuGene	Intr	13717	13800	0	+	0
