# Supplementary material for: Integrating alternative splicing detection into gene prediction
Source: BMC Bioinformatics. 2005 Feb 10;6:25. doi: 10.1186/1471-2105-6-25 (PMC550657; doi:10.1186/1471-2105-6-25)
Supplement: Additional File 1 — EuGène's predictions on AraSet. The additional file (SupplementaryFiles.tar.gz) contains gene structure predictions in the standard GFF text format for every AraSet sequence. ESTs detected as Incompatible by the method are displayed at the top of each prediction (if any). [file 1471-2105-6-25-S1.gz › SupplementaryData/seq24ab005237g6g7.tfa.alt.out.dApr2004]

seq24	EuGene	Utr5	363	484	0	+	.
seq24	EuGene	Sngl	485	1369	0	+	1
seq24	EuGene	Utr3	1370	1859	0	+	.
seq24	EuGene	Utr3	1861	2000	0	-	.
seq24	EuGene	Term	2001	2160	0	-	2
seq24	EuGene	Intr	2246	2443	0	-	1
seq24	EuGene	Intr	2557	2601	0	-	2
seq24	EuGene	Intr	2680	2825	0	-	2
seq24	EuGene	Intr	2924	3174	0	-	0
seq24	EuGene	Init	3583	3793	0	-	0
seq24	EuGene	Utr5	3794	3906	0	-	.
seq24	EuGene	Utr5	7356	7376	0	+	.
seq24	EuGene	Init	7377	7740	0	+	2
seq24	EuGene	Term	7867	8057	0	+	2
seq24	EuGene	Utr3	8058	8118	0	+	.
seq24	EuGene	Utr5	8654	8751	0	+	.
seq24	EuGene	Init	8752	8938	0	+	0
seq24	EuGene	Intr	9337	9429	0	+	2
seq24	EuGene	Intr	9513	9594	0	+	1
seq24	EuGene	Intr	9779	9875	0	+	2
seq24	EuGene	Intr	9969	10044	0	+	2
seq24	EuGene	Intr	10176	10234	0	+	1
seq24	EuGene	Intr	10403	10525	0	+	1
seq24	EuGene	Intr	10690	10747	0	+	0
seq24	EuGene	Intr	10834	10919	0	+	2
seq24	EuGene	Term	11001	11066	0	+	2
seq24	EuGene	Utr3	11067	11379	0	+	.
