# Supplementary material for: Integrating alternative splicing detection into gene prediction
Source: BMC Bioinformatics. 2005 Feb 10;6:25. doi: 10.1186/1471-2105-6-25 (PMC550657; doi:10.1186/1471-2105-6-25)
Supplement: Additional File 1 — EuGène's predictions on AraSet. The additional file (SupplementaryFiles.tar.gz) contains gene structure predictions in the standard GFF text format for every AraSet sequence. ESTs detected as Incompatible by the method are displayed at the top of each prediction (if any). [file 1471-2105-6-25-S1.gz › SupplementaryData/seq25ab005234g10g11.tfa.alt.out.dApr2004]

seq25	EuGene	Intr	227	387	0	+	1
seq25	EuGene	Intr	470	545	0	+	2
seq25	EuGene	Intr	665	750	0	+	1
seq25	EuGene	Intr	835	1125	0	+	1
seq25	EuGene	Term	1255	1591	0	+	1
seq25	EuGene	Utr3	1592	1850	0	+	.
seq25	EuGene	Utr3	1898	2000	0	-	.
seq25	EuGene	Term	2001	2342	0	-	0
seq25	EuGene	Intr	2424	2522	0	-	0
seq25	EuGene	Intr	2614	2718	0	-	2
seq25	EuGene	Intr	2802	2894	0	-	0
seq25	EuGene	Intr	3006	3098	0	-	0
seq25	EuGene	Intr	3201	3254	0	-	0
seq25	EuGene	Intr	3360	3461	0	-	0
seq25	EuGene	Intr	3538	3612	0	-	2
seq25	EuGene	Init	3746	3865	0	-	1
seq25	EuGene	Utr5	3866	3936	0	-	.
seq25	EuGene	Utr5	8311	8381	0	+	.
seq25	EuGene	Init	8382	8471	0	+	2
seq25	EuGene	Intr	8576	8667	0	+	1
seq25	EuGene	Intr	9006	9061	0	+	0
seq25	EuGene	Intr	9363	9424	0	+	1
seq25	EuGene	Term	9567	9617	0	+	2
seq25	EuGene	Utr3	9618	9783	0	+	.
seq25	EuGene	Utr5	10447	10876	0	+	.
seq25	EuGene	Init	10877	11134	0	+	1
seq25	EuGene	Intr	11544	12005	0	+	2
seq25	EuGene	Term	12088	12900	0	+	0
seq25	EuGene	Utr3	12901	13118	0	+	.
seq25	EuGene	Utr3	13214	13233	0	-	.
seq25	EuGene	Sngl	13234	13653	0	-	2
seq25	EuGene	Utr5	13654	13750	0	-	.
