# Supplementary material for: Integrating alternative splicing detection into gene prediction
Source: BMC Bioinformatics. 2005 Feb 10;6:25. doi: 10.1186/1471-2105-6-25 (PMC550657; doi:10.1186/1471-2105-6-25)
Supplement: Additional File 1 — EuGène's predictions on AraSet. The additional file (SupplementaryFiles.tar.gz) contains gene structure predictions in the standard GFF text format for every AraSet sequence. ESTs detected as Incompatible by the method are displayed at the top of each prediction (if any). [file 1471-2105-6-25-S1.gz › SupplementaryData/seq26ab005235g4g6.tfa.alt.out.dApr2004]

seq26	EuGene	Utr3	1885	2000	0	-	.
seq26	EuGene	Term	2001	2221	0	-	2
seq26	EuGene	Intr	2309	2349	0	-	2
seq26	EuGene	Intr	2556	2617	0	-	0
seq26	EuGene	Init	2828	3037	0	-	0
seq26	EuGene	Utr5	3038	3104	0	-	.
seq26	EuGene	Utr3	5585	5782	0	-	.
seq26	EuGene	Sngl	5783	5977	0	-	0
seq26	EuGene	Utr5	5978	6360	0	-	.
seq26	EuGene	Utr5	7729	7837	0	+	.
seq26	EuGene	Init	7838	7894	0	+	1
seq26	EuGene	Term	8050	8061	0	+	0
seq26	EuGene	Utr3	8062	8102	0	+	.
seq26	EuGene	Utr3	9189	9516	0	-	.
seq26	EuGene	Term	9517	10173	0	-	1
seq26	EuGene	Intr	10293	10623	0	-	2
seq26	EuGene	Intr	10698	11023	0	-	0
seq26	EuGene	Init	11394	11768	0	-	2
seq26	EuGene	Utr5	11769	11788	0	-	.
seq26	EuGene	Utr3	12900	13053	0	-	.
seq26	EuGene	Term	13054	13768	0	-	1
