# Supplementary material for: Integrating alternative splicing detection into gene prediction
Source: BMC Bioinformatics. 2005 Feb 10;6:25. doi: 10.1186/1471-2105-6-25 (PMC550657; doi:10.1186/1471-2105-6-25)
Supplement: Additional File 1 — EuGène's predictions on AraSet. The additional file (SupplementaryFiles.tar.gz) contains gene structure predictions in the standard GFF text format for every AraSet sequence. ESTs detected as Incompatible by the method are displayed at the top of each prediction (if any). [file 1471-2105-6-25-S1.gz › SupplementaryData/seq28ab005240g6g7.tfa.alt.out.dApr2004]

seq28	EuGene	Intr	1	569	0	+	2
seq28	EuGene	Term	647	1024	0	+	1
seq28	EuGene	Utr3	1025	1309	0	+	.
seq28	EuGene	Utr5	1390	1471	0	+	.
seq28	EuGene	Sngl	1472	1675	0	+	1
seq28	EuGene	Utr3	1676	1807	0	+	.
seq28	EuGene	Utr5	1946	2000	0	+	.
seq28	EuGene	Init	2001	2192	0	+	2
seq28	EuGene	Intr	2338	2658	0	+	0
seq28	EuGene	Intr	2758	2919	0	+	0
seq28	EuGene	Intr	3048	3122	0	+	2
seq28	EuGene	Intr	3295	3404	0	+	0
seq28	EuGene	Intr	3497	3569	0	+	2
seq28	EuGene	Term	3706	3897	0	+	0
seq28	EuGene	Utr3	3898	4141	0	+	.
seq28	EuGene	Utr5	4400	4530	0	+	.
seq28	EuGene	Init	4531	4625	0	+	0
seq28	EuGene	Intr	4815	4868	0	+	0
seq28	EuGene	Intr	5103	5149	0	+	0
seq28	EuGene	Intr	5247	5278	0	+	1
seq28	EuGene	Intr	5375	5476	0	+	1
seq28	EuGene	Intr	5643	5787	0	+	2
seq28	EuGene	Intr	5874	5971	0	+	1
seq28	EuGene	Intr	6083	6153	0	+	1
seq28	EuGene	Intr	6240	6306	0	+	0
seq28	EuGene	Intr	6404	6587	0	+	1
seq28	EuGene	Term	6813	6955	0	+	1
seq28	EuGene	Utr3	6956	7109	0	+	.
seq28	EuGene	Utr3	7232	7259	0	-	.
seq28	EuGene	Sngl	7260	7604	0	-	1
seq28	EuGene	Utr5	7605	7639	0	-	.
