# Supplementary material for: Integrating alternative splicing detection into gene prediction
Source: BMC Bioinformatics. 2005 Feb 10;6:25. doi: 10.1186/1471-2105-6-25 (PMC550657; doi:10.1186/1471-2105-6-25)
Supplement: Additional File 1 — EuGène's predictions on AraSet. The additional file (SupplementaryFiles.tar.gz) contains gene structure predictions in the standard GFF text format for every AraSet sequence. ESTs detected as Incompatible by the method are displayed at the top of each prediction (if any). [file 1471-2105-6-25-S1.gz › SupplementaryData/seq29ab005246g2g3.tfa.alt.out.dApr2004]

seq29	EuGene	Init	1	321	0	-	0
seq29	EuGene	Utr5	322	352	0	-	.
seq29	EuGene	Utr3	424	632	0	-	.
seq29	EuGene	Sngl	633	1028	0	-	1
seq29	EuGene	Utr5	1029	1063	0	-	.
seq29	EuGene	Utr3	1794	2000	0	-	.
seq29	EuGene	Term	2001	2132	0	-	1
seq29	EuGene	Intr	2228	2513	0	-	2
seq29	EuGene	Intr	2611	2761	0	-	1
seq29	EuGene	Init	2961	3267	0	-	0
seq29	EuGene	Utr5	3268	3298	0	-	.
seq29	EuGene	Utr3	7239	7393	0	-	.
seq29	EuGene	Sngl	7394	7894	0	-	2
seq29	EuGene	Utr5	7895	7914	0	-	.
