# Supplementary material for: Integrating alternative splicing detection into gene prediction
Source: BMC Bioinformatics. 2005 Feb 10;6:25. doi: 10.1186/1471-2105-6-25 (PMC550657; doi:10.1186/1471-2105-6-25)
Supplement: Additional File 1 — EuGène's predictions on AraSet. The additional file (SupplementaryFiles.tar.gz) contains gene structure predictions in the standard GFF text format for every AraSet sequence. ESTs detected as Incompatible by the method are displayed at the top of each prediction (if any). [file 1471-2105-6-25-S1.gz › SupplementaryData/seq30ab005242g2g3.tfa.alt.out.dApr2004]

seq30	EuGene	Utr3	1708	2000	0	-	.
seq30	EuGene	Sngl	2001	3653	0	-	1
seq30	EuGene	Utr5	3654	3679	0	-	.
seq30	EuGene	Utr5	5428	5447	0	+	.
seq30	EuGene	Init	5448	5621	0	+	2
seq30	EuGene	Intr	5915	6499	0	+	1
seq30	EuGene	Intr	7306	7443	0	+	0
seq30	EuGene	Term	7528	7701	0	+	0
seq30	EuGene	Utr3	7702	7811	0	+	.
seq30	EuGene	Utr3	7828	7981	0	-	.
seq30	EuGene	Term	7982	8739	0	-	2
seq30	EuGene	Init	8848	8941	0	-	2
seq30	EuGene	Utr5	8942	9022	0	-	.
seq30	EuGene	Utr3	9508	9568	0	-	.
seq30	EuGene	Sngl	9569	11227	0	-	2
seq30	EuGene	Utr5	11228	11247	0	-	.
seq30	EuGene	Utr3	12384	12475	0	-	.
seq30	EuGene	Term	12476	12574	0	-	2
seq30	EuGene	Intr	12871	13227	0	-	0
