# Supplementary material for: Integrating alternative splicing detection into gene prediction
Source: BMC Bioinformatics. 2005 Feb 10;6:25. doi: 10.1186/1471-2105-6-25 (PMC550657; doi:10.1186/1471-2105-6-25)
Supplement: Additional File 1 — EuGène's predictions on AraSet. The additional file (SupplementaryFiles.tar.gz) contains gene structure predictions in the standard GFF text format for every AraSet sequence. ESTs detected as Incompatible by the method are displayed at the top of each prediction (if any). [file 1471-2105-6-25-S1.gz › SupplementaryData/seq31ab005242g7g8.tfa.alt.out.dApr2004]

seq31	EuGene	Utr5	2008	2174	0	+	.
seq31	EuGene	Init	2175	2236	0	+	2
seq31	EuGene	Intr	2539	2594	0	+	1
seq31	EuGene	Intr	2746	2837	0	+	2
seq31	EuGene	Intr	3145	3247	0	+	0
seq31	EuGene	Intr	3338	3475	0	+	0
seq31	EuGene	Term	3561	3811	0	+	1
seq31	EuGene	Utr3	3812	3964	0	+	.
seq31	EuGene	Utr5	4369	4592	0	+	.
seq31	EuGene	Init	4593	4776	0	+	2
seq31	EuGene	Term	5262	5578	0	+	1
seq31	EuGene	Utr3	5579	5690	0	+	.
