# Supplementary material for: Integrating alternative splicing detection into gene prediction
Source: BMC Bioinformatics. 2005 Feb 10;6:25. doi: 10.1186/1471-2105-6-25 (PMC550657; doi:10.1186/1471-2105-6-25)
Supplement: Additional File 1 — EuGène's predictions on AraSet. The additional file (SupplementaryFiles.tar.gz) contains gene structure predictions in the standard GFF text format for every AraSet sequence. ESTs detected as Incompatible by the method are displayed at the top of each prediction (if any). [file 1471-2105-6-25-S1.gz › SupplementaryData/seq33ab006705g6g7.tfa.alt.out.dApr2004]

seq33	EuGene	Utr5	1930	2000	0	+	.
seq33	EuGene	Sngl	2001	4490	0	+	2
seq33	EuGene	Utr3	4491	4716	0	+	.
seq33	EuGene	Utr3	4967	5142	0	-	.
seq33	EuGene	Sngl	5143	5454	0	-	2
seq33	EuGene	Utr5	5455	5500	0	-	.
seq33	EuGene	Utr3	6126	6301	0	-	.
seq33	EuGene	Term	6302	6665	0	-	1
seq33	EuGene	Intr	6793	6982	0	-	0
seq33	EuGene	Intr	7069	7134	0	-	1
seq33	EuGene	Intr	7223	7349	0	-	0
seq33	EuGene	Intr	7441	7454	0	-	2
