# Supplementary material for: Integrating alternative splicing detection into gene prediction
Source: BMC Bioinformatics. 2005 Feb 10;6:25. doi: 10.1186/1471-2105-6-25 (PMC550657; doi:10.1186/1471-2105-6-25)
Supplement: Additional File 1 — EuGène's predictions on AraSet. The additional file (SupplementaryFiles.tar.gz) contains gene structure predictions in the standard GFF text format for every AraSet sequence. ESTs detected as Incompatible by the method are displayed at the top of each prediction (if any). [file 1471-2105-6-25-S1.gz › SupplementaryData/seq34ab006707g3g4.tfa.alt.out.dApr2004]

seq34	EuGene	Intr	1	145	0	-	2
seq34	EuGene	Init	316	384	0	-	0
seq34	EuGene	Utr5	385	438	0	-	.
seq34	EuGene	Utr5	1637	1865	0	+	.
seq34	EuGene	Init	1866	1875	0	+	2
seq34	EuGene	Intr	1975	2018	0	+	2
seq34	EuGene	Intr	2106	2178	0	+	2
seq34	EuGene	Intr	2259	2427	0	+	1
seq34	EuGene	Intr	2510	2732	0	+	2
seq34	EuGene	Intr	3199	3342	0	+	0
seq34	EuGene	Intr	3451	3531	0	+	0
seq34	EuGene	Intr	3628	3715	0	+	0
seq34	EuGene	Intr	3927	4264	0	+	1
seq34	EuGene	Intr	4450	4525	0	+	0
seq34	EuGene	Intr	4613	4806	0	+	0
seq34	EuGene	Intr	5102	5265	0	+	1
seq34	EuGene	Intr	5353	5425	0	+	1
seq34	EuGene	Intr	5528	5641	0	+	1
seq34	EuGene	Intr	5744	5824	0	+	1
seq34	EuGene	Term	6042	6413	0	+	2
seq34	EuGene	Utr3	6414	6566	0	+	.
seq34	EuGene	Utr5	8454	8628	0	+	.
seq34	EuGene	Init	8629	8638	0	+	0
seq34	EuGene	Intr	8726	8769	0	+	0
seq34	EuGene	Intr	8866	8938	0	+	0
seq34	EuGene	Intr	9021	9189	0	+	1
seq34	EuGene	Intr	9272	9494	0	+	2
seq34	EuGene	Intr	9599	9655	0	+	1
seq34	EuGene	Intr	9987	10130	0	+	2
seq34	EuGene	Intr	10240	10320	0	+	0
seq34	EuGene	Intr	10417	10504	0	+	0
seq34	EuGene	Intr	10678	11015	0	+	2
seq34	EuGene	Intr	11173	11248	0	+	0
seq34	EuGene	Intr	11335	11528	0	+	2
seq34	EuGene	Intr	11802	11965	0	+	2
seq34	EuGene	Intr	12052	12124	0	+	1
seq34	EuGene	Intr	12220	12333	0	+	0
seq34	EuGene	Intr	12429	12509	0	+	2
seq34	EuGene	Term	12710	13084	0	+	1
seq34	EuGene	Utr3	13085	13295	0	+	.
