# Supplementary material for: Integrating alternative splicing detection into gene prediction
Source: BMC Bioinformatics. 2005 Feb 10;6:25. doi: 10.1186/1471-2105-6-25 (PMC550657; doi:10.1186/1471-2105-6-25)
Supplement: Additional File 1 — EuGène's predictions on AraSet. The additional file (SupplementaryFiles.tar.gz) contains gene structure predictions in the standard GFF text format for every AraSet sequence. ESTs detected as Incompatible by the method are displayed at the top of each prediction (if any). [file 1471-2105-6-25-S1.gz › SupplementaryData/seq36ab07648g10g11.tfa.alt.out.dApr2004]

seq36	EuGene	Utr5	86	183	0	+	.
seq36	EuGene	Init	184	367	0	+	0
seq36	EuGene	Intr	439	542	0	+	2
seq36	EuGene	Intr	626	703	0	+	1
seq36	EuGene	Term	1379	1468	0	+	1
seq36	EuGene	Utr3	1469	1543	0	+	.
seq36	EuGene	Utr3	1633	2001	0	-	.
seq36	EuGene	Term	2002	2098	0	-	0
seq36	EuGene	Intr	2188	2225	0	-	1
seq36	EuGene	Intr	2325	2462	0	-	1
seq36	EuGene	Intr	2656	2685	0	-	0
seq36	EuGene	Intr	2767	2955	0	-	0
seq36	EuGene	Intr	3046	3301	0	-	0
seq36	EuGene	Intr	3389	3712	0	-	0
seq36	EuGene	Intr	3849	3931	0	-	2
seq36	EuGene	Init	4133	4282	0	-	2
seq36	EuGene	Utr5	4283	4370	0	-	.
seq36	EuGene	Utr5	4609	4662	0	+	.
seq36	EuGene	Init	4663	4749	0	+	0
seq36	EuGene	Intr	4848	4937	0	+	2
seq36	EuGene	Intr	5216	5407	0	+	1
seq36	EuGene	Term	5496	5684	0	+	2
seq36	EuGene	Utr3	5685	6551	0	+	.
seq36	EuGene	Utr5	7303	7406	0	+	.
seq36	EuGene	Sngl	7407	8000	0	+	2
seq36	EuGene	Utr3	8001	8280	0	+	.
