# Supplementary material for: Integrating alternative splicing detection into gene prediction
Source: BMC Bioinformatics. 2005 Feb 10;6:25. doi: 10.1186/1471-2105-6-25 (PMC550657; doi:10.1186/1471-2105-6-25)
Supplement: Additional File 1 — EuGène's predictions on AraSet. The additional file (SupplementaryFiles.tar.gz) contains gene structure predictions in the standard GFF text format for every AraSet sequence. ESTs detected as Incompatible by the method are displayed at the top of each prediction (if any). [file 1471-2105-6-25-S1.gz › SupplementaryData/seq37ac004165g19g20.tfa.alt.out.dApr2004]

seq37	EuGene	Utr5	321	354	0	+	.
seq37	EuGene	Init	355	1053	0	+	0
seq37	EuGene	Term	1411	1737	0	+	0
seq37	EuGene	Utr3	1738	1758	0	+	.
seq37	EuGene	Utr3	1869	2000	0	-	.
seq37	EuGene	Term	2001	2869	0	-	1
seq37	EuGene	Intr	2947	3201	0	-	2
seq37	EuGene	Intr	3285	3399	0	-	0
seq37	EuGene	Intr	3473	3525	0	-	2
seq37	EuGene	Intr	3619	3879	0	-	2
seq37	EuGene	Intr	3968	4018	0	-	1
seq37	EuGene	Intr	4094	4339	0	-	1
seq37	EuGene	Intr	4428	4671	0	-	0
seq37	EuGene	Init	5326	5370	0	-	0
seq37	EuGene	Utr5	5371	5547	0	-	.
seq37	EuGene	Utr3	11552	11915	0	-	.
seq37	EuGene	Term	11916	12130	0	-	1
seq37	EuGene	Intr	12773	12898	0	-	1
seq37	EuGene	Intr	12997	13148	0	-	2
seq37	EuGene	Init	13272	13432	0	-	2
seq37	EuGene	Utr5	13433	13589	0	-	.
seq37	EuGene	Utr3	13786	14018	0	-	.
seq37	EuGene	Term	14019	14946	0	-	1
