# Supplementary material for: Integrating alternative splicing detection into gene prediction
Source: BMC Bioinformatics. 2005 Feb 10;6:25. doi: 10.1186/1471-2105-6-25 (PMC550657; doi:10.1186/1471-2105-6-25)
Supplement: Additional File 1 — EuGène's predictions on AraSet. The additional file (SupplementaryFiles.tar.gz) contains gene structure predictions in the standard GFF text format for every AraSet sequence. ESTs detected as Incompatible by the method are displayed at the top of each prediction (if any). [file 1471-2105-6-25-S1.gz › SupplementaryData/seq38ab008266g1g2.tfa.alt.out.dApr2004]

seq38	EuGene	Utr5	252	378	0	+	.
seq38	EuGene	Init	379	551	0	+	0
seq38	EuGene	Intr	643	915	0	+	1
seq38	EuGene	Intr	1037	1231	0	+	2
seq38	EuGene	Term	1306	1534	0	+	1
seq38	EuGene	Utr3	1535	1746	0	+	.
seq38	EuGene	Utr3	1877	2000	0	-	.
seq38	EuGene	Term	2001	2090	0	-	1
seq38	EuGene	Intr	2183	2308	0	-	2
seq38	EuGene	Init	2387	2686	0	-	2
seq38	EuGene	Utr5	2687	2768	0	-	.
seq38	EuGene	Utr3	3246	3744	0	-	.
seq38	EuGene	Term	3745	3958	0	-	0
seq38	EuGene	Intr	4075	4175	0	-	1
seq38	EuGene	Intr	4296	4386	0	-	1
seq38	EuGene	Intr	4538	4601	0	-	0
seq38	EuGene	Intr	4689	4791	0	-	0
seq38	EuGene	Intr	4893	4994	0	-	1
seq38	EuGene	Intr	5103	5151	0	-	1
seq38	EuGene	Intr	5236	5354	0	-	1
seq38	EuGene	Intr	5468	5650	0	-	2
seq38	EuGene	Intr	5736	5857	0	-	1
seq38	EuGene	Intr	5940	6058	0	-	0
seq38	EuGene	Init	6132	6376	0	-	2
seq38	EuGene	Utr5	6377	6479	0	-	.
seq38	EuGene	Utr3	7043	7094	0	-	.
seq38	EuGene	Term	7095	7301	0	-	1
seq38	EuGene	Intr	7393	7821	0	-	0
seq38	EuGene	Intr	7902	8179	0	-	1
seq38	EuGene	Intr	8273	8376	0	-	1
