# Supplementary material for: Integrating alternative splicing detection into gene prediction
Source: BMC Bioinformatics. 2005 Feb 10;6:25. doi: 10.1186/1471-2105-6-25 (PMC550657; doi:10.1186/1471-2105-6-25)
Supplement: Additional File 1 — EuGène's predictions on AraSet. The additional file (SupplementaryFiles.tar.gz) contains gene structure predictions in the standard GFF text format for every AraSet sequence. ESTs detected as Incompatible by the method are displayed at the top of each prediction (if any). [file 1471-2105-6-25-S1.gz › SupplementaryData/seq39ab008266g6g8.tfa.alt.out.dApr2004]

seq39	EuGene	Term	1	592	0	+	1
seq39	EuGene	Utr3	593	957	0	+	.
seq39	EuGene	Utr3	1822	2000	0	-	.
seq39	EuGene	Term	2001	2410	0	-	0
seq39	EuGene	Intr	2512	2671	0	-	1
seq39	EuGene	Init	2814	3239	0	-	0
seq39	EuGene	Utr5	3240	3285	0	-	.
seq39	EuGene	Utr3	5657	5751	0	-	.
seq39	EuGene	Term	5752	6167	0	-	2
seq39	EuGene	Intr	6413	6572	0	-	0
seq39	EuGene	Init	6707	7123	0	-	1
seq39	EuGene	Utr5	7124	7144	0	-	.
seq39	EuGene	Utr3	10487	10727	0	-	.
seq39	EuGene	Term	10728	11131	0	-	0
seq39	EuGene	Intr	11432	11594	0	-	0
seq39	EuGene	Init	11704	12123	0	-	2
seq39	EuGene	Utr5	12124	12160	0	-	.
