# Supplementary material for: Integrating alternative splicing detection into gene prediction
Source: BMC Bioinformatics. 2005 Feb 10;6:25. doi: 10.1186/1471-2105-6-25 (PMC550657; doi:10.1186/1471-2105-6-25)
Supplement: Additional File 1 — EuGène's predictions on AraSet. The additional file (SupplementaryFiles.tar.gz) contains gene structure predictions in the standard GFF text format for every AraSet sequence. ESTs detected as Incompatible by the method are displayed at the top of each prediction (if any). [file 1471-2105-6-25-S1.gz › SupplementaryData/seq40ab002869.tfa.alt.out.dApr2004]

seq40	EuGene	Utr5	1981	2000	0	+	.
seq40	EuGene	Init	2001	2133	0	+	2
seq40	EuGene	Intr	2226	2355	0	+	1
seq40	EuGene	Term	2568	3192	0	+	0
seq40	EuGene	Utr3	3193	3315	0	+	.
seq40	EuGene	Utr3	5364	5438	0	-	.
seq40	EuGene	Term	5439	7421	0	-	1
seq40	EuGene	Init	7951	8463	0	-	0
seq40	EuGene	Utr5	8464	8626	0	-	.
seq40	EuGene	Utr3	9453	9704	0	-	.
seq40	EuGene	Term	9705	9816	0	-	1
seq40	EuGene	Intr	9953	10056	0	-	0
seq40	EuGene	Intr	10765	10806	0	-	0
seq40	EuGene	Intr	10975	11016	0	-	0
seq40	EuGene	Intr	11156	11255	0	-	2
seq40	EuGene	Intr	11676	11740	0	-	2
seq40	EuGene	Intr	11826	11904	0	-	1
seq40	EuGene	Init	12798	12982	0	-	2
seq40	EuGene	Utr5	12983	13082	0	-	.
