# Supplementary material for: Integrating alternative splicing detection into gene prediction
Source: BMC Bioinformatics. 2005 Feb 10;6:25. doi: 10.1186/1471-2105-6-25 (PMC550657; doi:10.1186/1471-2105-6-25)
Supplement: Additional File 1 — EuGène's predictions on AraSet. The additional file (SupplementaryFiles.tar.gz) contains gene structure predictions in the standard GFF text format for every AraSet sequence. ESTs detected as Incompatible by the method are displayed at the top of each prediction (if any). [file 1471-2105-6-25-S1.gz › SupplementaryData/seq41ab008271g15g16.tfa.alt.out.dApr2004]

seq41	EuGene	Utr3	1775	2000	0	-	.
seq41	EuGene	Term	2001	2114	0	-	0
seq41	EuGene	Intr	2466	2690	0	-	0
seq41	EuGene	Intr	2842	3009	0	-	2
seq41	EuGene	Intr	3165	3280	0	-	0
seq41	EuGene	Intr	3442	3594	0	-	1
seq41	EuGene	Intr	3690	3833	0	-	2
seq41	EuGene	Init	3951	4863	0	-	2
seq41	EuGene	Utr5	4864	5480	0	-	.
seq41	EuGene	Utr3	5748	6645	0	-	.
seq41	EuGene	Term	6646	6658	0	-	2
seq41	EuGene	Init	6757	6827	0	-	0
seq41	EuGene	Utr5	6828	7557	0	-	.
seq41	EuGene	Utr5	8293	8354	0	+	.
seq41	EuGene	Init	8355	8580	0	+	2
seq41	EuGene	Intr	8884	9088	0	+	2
seq41	EuGene	Intr	9191	9281	0	+	2
seq41	EuGene	Intr	9385	9530	0	+	0
seq41	EuGene	Intr	9611	9854	0	+	2
seq41	EuGene	Intr	10048	10152	0	+	0
seq41	EuGene	Intr	10240	10422	0	+	0
seq41	EuGene	Intr	10503	10704	0	+	2
seq41	EuGene	Intr	10832	11324	0	+	0
seq41	EuGene	Intr	11419	11505	0	+	1
seq41	EuGene	Term	11599	11614	0	+	1
seq41	EuGene	Utr3	11615	11823	0	+	.
seq41	EuGene	Utr5	12164	12202	0	+	.
seq41	EuGene	Init	12203	12320	0	+	1
seq41	EuGene	Intr	12394	13328	0	+	2
