# Supplementary material for: Integrating alternative splicing detection into gene prediction
Source: BMC Bioinformatics. 2005 Feb 10;6:25. doi: 10.1186/1471-2105-6-25 (PMC550657; doi:10.1186/1471-2105-6-25)
Supplement: Additional File 1 — EuGène's predictions on AraSet. The additional file (SupplementaryFiles.tar.gz) contains gene structure predictions in the standard GFF text format for every AraSet sequence. ESTs detected as Incompatible by the method are displayed at the top of each prediction (if any). [file 1471-2105-6-25-S1.gz › SupplementaryData/seq42ab008268g12g13.tfa.alt.out.dApr2004]

seq42	EuGene	Utr3	1791	2000	0	-	.
seq42	EuGene	Term	2001	2102	0	-	2
seq42	EuGene	Intr	2252	2304	0	-	0
seq42	EuGene	Intr	2418	2479	0	-	1
seq42	EuGene	Intr	2661	2694	0	-	0
seq42	EuGene	Init	3094	3181	0	-	0
seq42	EuGene	Utr5	3182	3241	0	-	.
seq42	EuGene	Utr3	3534	4398	0	-	.
seq42	EuGene	Sngl	4399	5793	0	-	1
seq42	EuGene	Utr5	5794	5816	0	-	.
seq42	EuGene	Utr5	6346	6454	0	+	.
seq42	EuGene	Init	6455	6565	0	+	1
seq42	EuGene	Intr	6747	6854	0	+	2
seq42	EuGene	Intr	6950	7138	0	+	1
seq42	EuGene	Intr	7233	7460	0	+	2
seq42	EuGene	Intr	7539	7763	0	+	2
seq42	EuGene	Term	7857	8222	0	+	2
seq42	EuGene	Utr3	8223	8397	0	+	.
seq42	EuGene	Utr5	8512	8532	0	+	.
seq42	EuGene	Init	8533	8761	0	+	0
seq42	EuGene	Intr	9047	9234	0	+	0
seq42	EuGene	Intr	9313	9709	0	+	0
seq42	EuGene	Term	9815	10215	0	+	0
seq42	EuGene	Utr3	10216	10222	0	+	.
