# Supplementary material for: Integrating alternative splicing detection into gene prediction
Source: BMC Bioinformatics. 2005 Feb 10;6:25. doi: 10.1186/1471-2105-6-25 (PMC550657; doi:10.1186/1471-2105-6-25)
Supplement: Additional File 1 — EuGène's predictions on AraSet. The additional file (SupplementaryFiles.tar.gz) contains gene structure predictions in the standard GFF text format for every AraSet sequence. ESTs detected as Incompatible by the method are displayed at the top of each prediction (if any). [file 1471-2105-6-25-S1.gz › SupplementaryData/seq44ab010071g8g9.tfa.alt.out.dApr2004]

seq44	EuGene	Utr3	1	281	0	+	.
seq44	EuGene	Utr3	496	528	0	-	.
seq44	EuGene	Term	529	1257	0	-	1
seq44	EuGene	Init	1344	1646	0	-	2
seq44	EuGene	Utr5	1647	1697	0	-	.
seq44	EuGene	Utr3	1823	2000	0	-	.
seq44	EuGene	Term	2001	2090	0	-	2
seq44	EuGene	Intr	2183	2332	0	-	0
seq44	EuGene	Init	2955	3026	0	-	2
seq44	EuGene	Utr5	3027	3139	0	-	.
seq44	EuGene	Utr3	3526	3721	0	-	.
seq44	EuGene	Term	3722	3832	0	-	0
seq44	EuGene	Intr	3924	4073	0	-	2
seq44	EuGene	Init	4251	4325	0	-	2
seq44	EuGene	Utr5	4326	4445	0	-	.
