# Supplementary material for: Integrating alternative splicing detection into gene prediction
Source: BMC Bioinformatics. 2005 Feb 10;6:25. doi: 10.1186/1471-2105-6-25 (PMC550657; doi:10.1186/1471-2105-6-25)
Supplement: Additional File 1 — EuGène's predictions on AraSet. The additional file (SupplementaryFiles.tar.gz) contains gene structure predictions in the standard GFF text format for every AraSet sequence. ESTs detected as Incompatible by the method are displayed at the top of each prediction (if any). [file 1471-2105-6-25-S1.gz › SupplementaryData/seq45ab010071g16g17.tfa.alt.out.dApr2004]

seq45	EuGene	Intr	1	385	0	+	1
seq45	EuGene	Intr	487	574	0	+	0
seq45	EuGene	Intr	669	817	0	+	1
seq45	EuGene	Term	900	1220	0	+	2
seq45	EuGene	Utr3	1221	1510	0	+	.
seq45	EuGene	Utr5	1927	2000	0	+	.
seq45	EuGene	Init	2001	2115	0	+	2
seq45	EuGene	Intr	2204	2353	0	+	0
seq45	EuGene	Intr	2456	2541	0	+	0
seq45	EuGene	Intr	2626	2720	0	+	0
seq45	EuGene	Intr	2817	2942	0	+	0
seq45	EuGene	Term	3037	3196	0	+	1
seq45	EuGene	Utr3	3197	3385	0	+	.
seq45	EuGene	Utr3	3537	3626	0	-	.
seq45	EuGene	Term	3627	3980	0	-	1
seq45	EuGene	Intr	5364	5639	0	-	1
seq45	EuGene	Intr	5913	6332	0	-	1
seq45	EuGene	Init	6782	6892	0	-	2
seq45	EuGene	Utr5	6893	6982	0	-	.
seq45	EuGene	Utr5	12652	12845	0	+	.
seq45	EuGene	Init	12846	12986	0	+	2
seq45	EuGene	Intr	13341	13493	0	+	2
seq45	EuGene	Term	13630	13638	0	+	0
seq45	EuGene	Utr3	13639	14039	0	+	.
seq45	EuGene	Utr5	14090	14137	0	+	.
seq45	EuGene	Init	14138	14361	0	+	1
seq45	EuGene	Intr	14454	14532	0	+	0
seq45	EuGene	Term	14609	14659	0	+	1
seq45	EuGene	Utr3	14660	14889	0	+	.
seq45	EuGene	Utr5	15200	15255	0	+	.
seq45	EuGene	Init	15256	16309	0	+	0
