# Supplementary material for: Integrating alternative splicing detection into gene prediction
Source: BMC Bioinformatics. 2005 Feb 10;6:25. doi: 10.1186/1471-2105-6-25 (PMC550657; doi:10.1186/1471-2105-6-25)
Supplement: Additional File 1 — EuGène's predictions on AraSet. The additional file (SupplementaryFiles.tar.gz) contains gene structure predictions in the standard GFF text format for every AraSet sequence. ESTs detected as Incompatible by the method are displayed at the top of each prediction (if any). [file 1471-2105-6-25-S1.gz › SupplementaryData/seq47ab010694g1g2.tfa.alt.out.dApr2004]

seq47	EuGene	Utr3	1827	2000	0	-	.
seq47	EuGene	Term	2001	2548	0	-	1
seq47	EuGene	Init	2656	2776	0	-	2
seq47	EuGene	Utr5	2777	2796	0	-	.
seq47	EuGene	Utr3	3433	3472	0	-	.
seq47	EuGene	Term	3473	3504	0	-	2
seq47	EuGene	Intr	3578	3726	0	-	1
seq47	EuGene	Init	3857	4155	0	-	0
seq47	EuGene	Utr5	4156	4195	0	-	.
seq47	EuGene	Utr3	6276	6377	0	-	.
seq47	EuGene	Term	6378	6922	0	-	1
seq47	EuGene	Init	7039	7159	0	-	2
seq47	EuGene	Utr5	7160	7186	0	-	.
seq47	EuGene	Utr3	7869	7964	0	-	.
seq47	EuGene	Term	7965	8416	0	-	1
seq47	EuGene	Intr	8531	9159	0	-	1
