# Supplementary material for: Integrating alternative splicing detection into gene prediction
Source: BMC Bioinformatics. 2005 Feb 10;6:25. doi: 10.1186/1471-2105-6-25 (PMC550657; doi:10.1186/1471-2105-6-25)
Supplement: Additional File 1 — EuGène's predictions on AraSet. The additional file (SupplementaryFiles.tar.gz) contains gene structure predictions in the standard GFF text format for every AraSet sequence. ESTs detected as Incompatible by the method are displayed at the top of each prediction (if any). [file 1471-2105-6-25-S1.gz › SupplementaryData/seq48ab010697g3g4.tfa.alt.out.dApr2004]

seq48	EuGene	Utr5	1980	2000	0	+	.
seq48	EuGene	Init	2001	2541	0	+	2
seq48	EuGene	Term	2611	3062	0	+	2
seq48	EuGene	Utr3	3063	3211	0	+	.
seq48	EuGene	Utr5	3543	3568	0	+	.
seq48	EuGene	Init	3569	4109	0	+	1
seq48	EuGene	Term	4193	4644	0	+	0
seq48	EuGene	Utr3	4645	4755	0	+	.
seq48	EuGene	Utr3	5768	5787	0	-	.
seq48	EuGene	Term	5788	6414	0	-	2
