# Supplementary material for: Integrating alternative splicing detection into gene prediction
Source: BMC Bioinformatics. 2005 Feb 10;6:25. doi: 10.1186/1471-2105-6-25 (PMC550657; doi:10.1186/1471-2105-6-25)
Supplement: Additional File 1 — EuGène's predictions on AraSet. The additional file (SupplementaryFiles.tar.gz) contains gene structure predictions in the standard GFF text format for every AraSet sequence. ESTs detected as Incompatible by the method are displayed at the top of each prediction (if any). [file 1471-2105-6-25-S1.gz › SupplementaryData/seq49ab010697g12g13.tfa.alt.out.dApr2004]

seq49	EuGene	Init	1	449	0	-	1
seq49	EuGene	Utr5	450	582	0	-	.
seq49	EuGene	Utr5	716	2000	0	+	.
seq49	EuGene	Init	2001	2066	0	+	2
seq49	EuGene	Intr	2166	2237	0	+	2
seq49	EuGene	Intr	2326	2385	0	+	0
seq49	EuGene	Intr	2507	2584	0	+	1
seq49	EuGene	Intr	2662	2713	0	+	0
seq49	EuGene	Intr	3001	3272	0	+	2
seq49	EuGene	Intr	3366	3611	0	+	2
seq49	EuGene	Term	3706	3852	0	+	0
seq49	EuGene	Utr3	3853	4229	0	+	.
seq49	EuGene	Utr5	5345	5419	0	+	.
seq49	EuGene	Init	5420	5485	0	+	1
seq49	EuGene	Intr	5568	5639	0	+	2
seq49	EuGene	Intr	5731	5790	0	+	0
seq49	EuGene	Intr	5891	5968	0	+	1
seq49	EuGene	Intr	6044	6095	0	+	1
seq49	EuGene	Intr	6251	6522	0	+	0
seq49	EuGene	Intr	6602	6847	0	+	1
seq49	EuGene	Term	6932	7078	0	+	1
seq49	EuGene	Utr3	7079	7333	0	+	.
seq49	EuGene	Utr3	7775	8108	0	-	.
seq49	EuGene	Term	8109	8285	0	-	1
seq49	EuGene	Intr	8385	8480	0	-	1
seq49	EuGene	Intr	8568	8663	0	-	1
seq49	EuGene	Init	8754	8852	0	-	1
seq49	EuGene	Utr5	8853	8876	0	-	.
