# Supplementary material for: Integrating alternative splicing detection into gene prediction
Source: BMC Bioinformatics. 2005 Feb 10;6:25. doi: 10.1186/1471-2105-6-25 (PMC550657; doi:10.1186/1471-2105-6-25)
Supplement: Additional File 1 — EuGène's predictions on AraSet. The additional file (SupplementaryFiles.tar.gz) contains gene structure predictions in the standard GFF text format for every AraSet sequence. ESTs detected as Incompatible by the method are displayed at the top of each prediction (if any). [file 1471-2105-6-25-S1.gz › SupplementaryData/seq50ab010698g6g7.tfa.alt.out.dApr2004]

 gb:CF652136:	7388 - 7471	7741 - 7878	8047 - 8172	8264 - 8757
 dbj:AV551367:	7424 - 7471	7741 - 8160
 gb:BE524008:	7877 - 8172	8264 - 8329
seq50	EuGene	Intr	1	396	0	-	1
seq50	EuGene	Init	483	940	0	-	2
seq50	EuGene	Utr5	941	989	0	-	.
seq50	EuGene	Utr3	1800	2000	0	-	.
seq50	EuGene	Term	2001	2057	0	-	1
seq50	EuGene	Intr	2148	2367	0	-	1
seq50	EuGene	Intr	2458	2660	0	-	1
seq50	EuGene	Intr	2753	2842	0	-	2
seq50	EuGene	Intr	2930	2989	0	-	2
seq50	EuGene	Intr	3073	3269	0	-	0
seq50	EuGene	Intr	3356	3515	0	-	1
seq50	EuGene	Intr	3600	3808	0	-	1
seq50	EuGene	Intr	3922	4076	0	-	2
seq50	EuGene	Intr	4178	4414	0	-	0
seq50	EuGene	Intr	4489	4727	0	-	1
seq50	EuGene	Intr	4820	4950	0	-	2
seq50	EuGene	Intr	5050	5258	0	-	2
seq50	EuGene	Intr	5447	5547	0	-	0
seq50	EuGene	Init	5643	5705	0	-	1
seq50	EuGene	Utr5	5706	5753	0	-	.
seq50	EuGene	Utr3	6191	6537	0	-	.
seq50	EuGene	Term	6538	6605	0	-	0
seq50	EuGene	Intr	6688	6754	0	-	2
seq50	EuGene	Intr	6874	6975	0	-	0
seq50	EuGene	Intr	7075	7188	0	-	0
seq50	EuGene	Intr	7298	7471	0	-	2
seq50	EuGene	Intr	7741	8172	0	-	0
seq50	EuGene	Init	8264	8728	0	-	2
seq50	EuGene	Utr5	8729	8817	0	-	.

Alternative prediction 1 from [gb:BE524008] 2 from [dbj:AV551367]
 same CDS as in optimal prediction

Alternative prediction 3 from [gb:CF652136] (path length = 14029.695824):
//ALT	EuGene	Init	   7741	   7764	.	-	0
//ALT	EuGene	Utr5	   7765	   8817	.	-	.
Optimal prediction on this region:
//OPT	EuGene	Intr	   7741	   8172	.	-	0
//OPT	EuGene	Init	   8264	   8728	.	-	2
//OPT	EuGene	Utr5	   8729	   8817	.	-	.
