# Supplementary material for: Integrating alternative splicing detection into gene prediction
Source: BMC Bioinformatics. 2005 Feb 10;6:25. doi: 10.1186/1471-2105-6-25 (PMC550657; doi:10.1186/1471-2105-6-25)
Supplement: Additional File 1 — EuGène's predictions on AraSet. The additional file (SupplementaryFiles.tar.gz) contains gene structure predictions in the standard GFF text format for every AraSet sequence. ESTs detected as Incompatible by the method are displayed at the top of each prediction (if any). [file 1471-2105-6-25-S1.gz › SupplementaryData/seq52y14403g1g2.tfa.alt.out.dApr2004]

seq52	EuGene	Intr	1	1041	0	+	0
seq52	EuGene	Term	1129	1197	0	+	0
seq52	EuGene	Utr3	1198	1260	0	+	.
seq52	EuGene	Utr3	1719	2002	0	-	.
seq52	EuGene	Term	2003	3429	0	-	2
seq52	EuGene	Init	3992	4550	0	-	1
seq52	EuGene	Utr5	4551	4570	0	-	.
seq52	EuGene	Utr5	6344	6437	0	+	.
seq52	EuGene	Init	6438	6542	0	+	2
seq52	EuGene	Intr	6661	6768	0	+	0
seq52	EuGene	Intr	6998	7081	0	+	1
seq52	EuGene	Intr	7204	7280	0	+	0
seq52	EuGene	Intr	7473	7539	0	+	0
seq52	EuGene	Intr	7629	7686	0	+	2
seq52	EuGene	Intr	7789	7856	0	+	2
seq52	EuGene	Intr	7936	7998	0	+	0
seq52	EuGene	Intr	8130	8183	0	+	2
seq52	EuGene	Intr	8281	8383	0	+	0
seq52	EuGene	Intr	8463	8506	0	+	1
seq52	EuGene	Intr	8684	8803	0	+	1
seq52	EuGene	Intr	8950	8985	0	+	0
seq52	EuGene	Intr	9151	9326	0	+	0
seq52	EuGene	Intr	9398	9566	0	+	2
seq52	EuGene	Intr	9850	9933	0	+	0
seq52	EuGene	Intr	10176	10301	0	+	2
seq52	EuGene	Intr	10412	10542	0	+	1
seq52	EuGene	Intr	10613	10694	0	+	2
seq52	EuGene	Intr	11116	11203	0	+	0
seq52	EuGene	Intr	11364	11407	0	+	1
seq52	EuGene	Intr	11491	11586	0	+	0
seq52	EuGene	Intr	11702	11778	0	+	1
seq52	EuGene	Intr	11940	12140	0	+	0
seq52	EuGene	Intr	12229	12394	0	+	1
seq52	EuGene	Intr	12501	12572	0	+	2
seq52	EuGene	Intr	12672	12872	0	+	2
seq52	EuGene	Term	12956	13069	0	+	1
seq52	EuGene	Utr3	13070	13352	0	+	.
seq52	EuGene	Utr5	14361	14559	0	+	.
seq52	EuGene	Sngl	14560	14958	0	+	0
seq52	EuGene	Utr3	14959	14978	0	+	.
