# Supplementary material for: Integrating alternative splicing detection into gene prediction
Source: BMC Bioinformatics. 2005 Feb 10;6:25. doi: 10.1186/1471-2105-6-25 (PMC550657; doi:10.1186/1471-2105-6-25)
Supplement: Additional File 1 — EuGène's predictions on AraSet. The additional file (SupplementaryFiles.tar.gz) contains gene structure predictions in the standard GFF text format for every AraSet sequence. ESTs detected as Incompatible by the method are displayed at the top of each prediction (if any). [file 1471-2105-6-25-S1.gz › SupplementaryData/seq53af049236g2g3.tfa.alt.out.dApr2004]

 dbj:AV533141:	3187 - 3445	3534 - 3707	3796 - 3887	3974 - 4001
 dbj:AV544387:	3253 - 3445	3534 - 3734	3796 - 3887	3974 - 4110	4196 - 4197
 dbj:AV543871:	3289 - 3445	3534 - 3707	3796 - 3887	3974 - 4099
 gb:CB262437:	3599 - 3707	3796 - 3887	3974 - 4110	4196 - 4411	4898 - 4904
seq53	EuGene	Init	79	286	0	-	1
seq53	EuGene	Utr5	287	338	0	-	.
seq53	EuGene	Utr3	1696	2000	0	-	.
seq53	EuGene	Sngl	2001	2771	0	-	0
seq53	EuGene	Utr5	2772	2885	0	-	.
seq53	EuGene	Utr3	3140	3368	0	-	.
seq53	EuGene	Term	3369	3445	0	-	0
seq53	EuGene	Intr	3534	3707	0	-	2
seq53	EuGene	Intr	3796	3887	0	-	1
seq53	EuGene	Intr	3974	4110	0	-	2
seq53	EuGene	Intr	4196	4411	0	-	1
seq53	EuGene	Intr	4898	5051	0	-	1
seq53	EuGene	Intr	5144	5293	0	-	2
seq53	EuGene	Intr	5389	5473	0	-	0
seq53	EuGene	Init	5583	5676	0	-	2
seq53	EuGene	Utr5	5677	5768	0	-	.
seq53	EuGene	Utr5	6747	6925	0	+	.
seq53	EuGene	Init	6926	7043	0	+	1
seq53	EuGene	Term	7229	7569	0	+	0
seq53	EuGene	Utr3	7570	7676	0	+	.

Alternative prediction 1 from [gb:CB262437] 2 from [dbj:AV543871] 3 from [dbj:AV533141]
 same CDS as in optimal prediction

Alternative prediction 4 from [dbj:AV544387] (path length = 10081.033557):
//ALT	EuGene	Intr	   3534	   3734	.	-	2
Optimal prediction on this region:
//OPT	EuGene	Intr	   3534	   3707	.	-	2
