# Supplementary material for: Integrating alternative splicing detection into gene prediction
Source: BMC Bioinformatics. 2005 Feb 10;6:25. doi: 10.1186/1471-2105-6-25 (PMC550657; doi:10.1186/1471-2105-6-25)
Supplement: Additional File 1 — EuGène's predictions on AraSet. The additional file (SupplementaryFiles.tar.gz) contains gene structure predictions in the standard GFF text format for every AraSet sequence. ESTs detected as Incompatible by the method are displayed at the top of each prediction (if any). [file 1471-2105-6-25-S1.gz › SupplementaryData/seq54af049236g6g7.tfa.alt.out.dApr2004]

seq54	EuGene	Intr	1	68	0	-	2
seq54	EuGene	Intr	253	338	0	-	1
seq54	EuGene	Intr	422	466	0	-	2
seq54	EuGene	Init	548	698	0	-	2
seq54	EuGene	Utr5	699	761	0	-	.
seq54	EuGene	Utr5	1925	2000	0	+	.
seq54	EuGene	Init	2001	2151	0	+	2
seq54	EuGene	Intr	2287	2579	0	+	2
seq54	EuGene	Intr	2682	2773	0	+	2
seq54	EuGene	Intr	2854	2911	0	+	1
seq54	EuGene	Intr	3024	3080	0	+	2
seq54	EuGene	Intr	3289	3412	0	+	0
seq54	EuGene	Intr	3492	3598	0	+	1
seq54	EuGene	Intr	3948	4034	0	+	2
seq54	EuGene	Intr	4116	4193	0	+	2
seq54	EuGene	Intr	4367	4431	0	+	1
seq54	EuGene	Intr	4653	4751	0	+	0
seq54	EuGene	Intr	4892	5000	0	+	2
seq54	EuGene	Intr	5364	5472	0	+	2
seq54	EuGene	Intr	5581	5653	0	+	2
seq54	EuGene	Intr	5986	6079	0	+	1
seq54	EuGene	Intr	6177	6260	0	+	2
seq54	EuGene	Intr	6568	6634	0	+	0
seq54	EuGene	Term	6729	6856	0	+	1
seq54	EuGene	Utr3	6857	7005	0	+	.
seq54	EuGene	Utr3	7147	7416	0	-	.
seq54	EuGene	Term	7417	7539	0	-	1
seq54	EuGene	Intr	7625	7717	0	-	0
seq54	EuGene	Intr	8199	8370	0	-	2
seq54	EuGene	Intr	8462	8538	0	-	1
seq54	EuGene	Intr	8660	8819	0	-	0
seq54	EuGene	Intr	9113	9222	0	-	1
seq54	EuGene	Intr	9326	9385	0	-	0
seq54	EuGene	Intr	9495	9568	0	-	2
seq54	EuGene	Intr	9678	9801	0	-	1
seq54	EuGene	Intr	9887	9964	0	-	0
seq54	EuGene	Intr	10061	10167	0	-	0
seq54	EuGene	Intr	10251	10355	0	-	1
seq54	EuGene	Init	10745	10772	0	-	2
seq54	EuGene	Utr5	10773	10794	0	-	.
