# Supplementary material for: Integrating alternative splicing detection into gene prediction
Source: BMC Bioinformatics. 2005 Feb 10;6:25. doi: 10.1186/1471-2105-6-25 (PMC550657; doi:10.1186/1471-2105-6-25)
Supplement: Additional File 1 — EuGène's predictions on AraSet. The additional file (SupplementaryFiles.tar.gz) contains gene structure predictions in the standard GFF text format for every AraSet sequence. ESTs detected as Incompatible by the method are displayed at the top of each prediction (if any). [file 1471-2105-6-25-S1.gz › SupplementaryData/seq55ab012239g3g4.tfa.alt.out.dApr2004]

seq55	EuGene	Intr	127	212	0	-	2
seq55	EuGene	Intr	493	656	0	-	1
seq55	EuGene	Intr	737	853	0	-	2
seq55	EuGene	Intr	940	1010	0	-	0
seq55	EuGene	Init	1468	1628	0	-	2
seq55	EuGene	Utr5	1629	1702	0	-	.
seq55	EuGene	Utr3	1868	2000	0	-	.
seq55	EuGene	Term	2001	2306	0	-	2
seq55	EuGene	Intr	2390	2647	0	-	0
seq55	EuGene	Intr	2808	3034	0	-	2
seq55	EuGene	Intr	3118	3259	0	-	0
seq55	EuGene	Init	3605	3646	0	-	0
seq55	EuGene	Utr5	3647	3817	0	-	.
seq55	EuGene	Utr3	3943	4274	0	-	.
seq55	EuGene	Term	4275	5345	0	-	2
seq55	EuGene	Intr	5421	5758	0	-	2
seq55	EuGene	Init	5957	6092	0	-	2
seq55	EuGene	Utr5	6093	6114	0	-	.
seq55	EuGene	Utr5	7520	7546	0	+	.
seq55	EuGene	Init	7547	7607	0	+	1
seq55	EuGene	Intr	7693	7955	0	+	2
