# Supplementary material for: Integrating alternative splicing detection into gene prediction
Source: BMC Bioinformatics. 2005 Feb 10;6:25. doi: 10.1186/1471-2105-6-25 (PMC550657; doi:10.1186/1471-2105-6-25)
Supplement: Additional File 1 — EuGène's predictions on AraSet. The additional file (SupplementaryFiles.tar.gz) contains gene structure predictions in the standard GFF text format for every AraSet sequence. ESTs detected as Incompatible by the method are displayed at the top of each prediction (if any). [file 1471-2105-6-25-S1.gz › SupplementaryData/seq56ab013390g4g5.tfa.alt.out.dApr2004]

seq56	EuGene	Utr3	933	1145	0	-	.
seq56	EuGene	Sngl	1146	1472	0	-	1
seq56	EuGene	Utr5	1473	1521	0	-	.
seq56	EuGene	Utr5	1945	2000	0	+	.
seq56	EuGene	Init	2001	2049	0	+	2
seq56	EuGene	Intr	2279	2346	0	+	0
seq56	EuGene	Intr	2926	3036	0	+	0
seq56	EuGene	Intr	3124	3210	0	+	0
seq56	EuGene	Intr	3302	3510	0	+	1
seq56	EuGene	Term	3595	3901	0	+	1
seq56	EuGene	Utr3	3902	4255	0	+	.
seq56	EuGene	Utr3	4628	4747	0	-	.
seq56	EuGene	Sngl	4748	5188	0	-	2
seq56	EuGene	Utr5	5189	5240	0	-	.
seq56	EuGene	Utr5	6043	6119	0	+	.
seq56	EuGene	Init	6120	6359	0	+	2
seq56	EuGene	Intr	6542	6662	0	+	1
seq56	EuGene	Intr	6750	7018	0	+	1
seq56	EuGene	Intr	7090	7174	0	+	0
