# Supplementary material for: Integrating alternative splicing detection into gene prediction
Source: BMC Bioinformatics. 2005 Feb 10;6:25. doi: 10.1186/1471-2105-6-25 (PMC550657; doi:10.1186/1471-2105-6-25)
Supplement: Additional File 1 — EuGène's predictions on AraSet. The additional file (SupplementaryFiles.tar.gz) contains gene structure predictions in the standard GFF text format for every AraSet sequence. ESTs detected as Incompatible by the method are displayed at the top of each prediction (if any). [file 1471-2105-6-25-S1.gz › SupplementaryData/seq57ab013392g12g13.tfa.alt.out.dApr2004]

seq57	EuGene	Utr3	1862	2000	0	-	.
seq57	EuGene	Term	2001	2280	0	-	0
seq57	EuGene	Init	2686	2765	0	-	0
seq57	EuGene	Utr5	2766	2963	0	-	.
seq57	EuGene	Utr5	3803	3822	0	+	.
seq57	EuGene	Sngl	3823	4716	0	+	0
seq57	EuGene	Utr3	4717	4736	0	+	.
