# Supplementary material for: Integrating alternative splicing detection into gene prediction
Source: BMC Bioinformatics. 2005 Feb 10;6:25. doi: 10.1186/1471-2105-6-25 (PMC550657; doi:10.1186/1471-2105-6-25)
Supplement: Additional File 1 — EuGène's predictions on AraSet. The additional file (SupplementaryFiles.tar.gz) contains gene structure predictions in the standard GFF text format for every AraSet sequence. ESTs detected as Incompatible by the method are displayed at the top of each prediction (if any). [file 1471-2105-6-25-S1.gz › SupplementaryData/seq59ab013393g2g3.tfa.alt.out.dApr2004]

seq59	EuGene	Init	30	258	0	-	0
seq59	EuGene	Utr5	259	373	0	-	.
seq59	EuGene	Utr3	1818	2000	0	-	.
seq59	EuGene	Term	2001	2033	0	-	1
seq59	EuGene	Intr	2123	2188	0	-	2
seq59	EuGene	Intr	2631	2762	0	-	1
seq59	EuGene	Intr	2861	3035	0	-	2
seq59	EuGene	Init	3196	3386	0	-	1
seq59	EuGene	Utr5	3387	3447	0	-	.
seq59	EuGene	Utr5	7721	8274	0	+	.
seq59	EuGene	Init	8275	8562	0	+	0
seq59	EuGene	Intr	8644	8747	0	+	0
seq59	EuGene	Intr	8824	8872	0	+	1
seq59	EuGene	Intr	8956	9062	0	+	0
seq59	EuGene	Intr	9148	9235	0	+	1
seq59	EuGene	Intr	9318	9446	0	+	2
seq59	EuGene	Intr	9528	9602	0	+	2
seq59	EuGene	Intr	9676	9927	0	+	0
seq59	EuGene	Intr	10014	10074	0	+	2
seq59	EuGene	Term	10155	10294	0	+	1
seq59	EuGene	Utr3	10295	10494	0	+	.
seq59	EuGene	Utr5	10679	11687	0	+	.
seq59	EuGene	Init	11688	11994	0	+	2
