# Supplementary material for: Integrating alternative splicing detection into gene prediction
Source: BMC Bioinformatics. 2005 Feb 10;6:25. doi: 10.1186/1471-2105-6-25 (PMC550657; doi:10.1186/1471-2105-6-25)
Supplement: Additional File 1 — EuGène's predictions on AraSet. The additional file (SupplementaryFiles.tar.gz) contains gene structure predictions in the standard GFF text format for every AraSet sequence. ESTs detected as Incompatible by the method are displayed at the top of each prediction (if any). [file 1471-2105-6-25-S1.gz › SupplementaryData/seq60ab013394g14g15.tfa.alt.out.dApr2004]

seq60	EuGene	Intr	1	187	0	+	2
seq60	EuGene	Intr	291	498	0	+	0
seq60	EuGene	Intr	592	831	0	+	0
seq60	EuGene	Intr	910	986	0	+	0
seq60	EuGene	Term	1258	1417	0	+	1
seq60	EuGene	Utr3	1418	1637	0	+	.
seq60	EuGene	Utr5	1947	2000	0	+	.
seq60	EuGene	Init	2001	2267	0	+	2
seq60	EuGene	Term	3307	3651	0	+	0
seq60	EuGene	Utr3	3652	3942	0	+	.
seq60	EuGene	Utr3	4758	4972	0	-	.
seq60	EuGene	Term	4973	5059	0	-	0
seq60	EuGene	Intr	5271	5372	0	-	2
seq60	EuGene	Intr	5496	5741	0	-	2
seq60	EuGene	Intr	5831	6025	0	-	0
seq60	EuGene	Intr	6167	6469	0	-	0
seq60	EuGene	Init	6561	6683	0	-	2
seq60	EuGene	Utr5	6684	6749	0	-	.
seq60	EuGene	Utr3	6936	6962	0	-	.
seq60	EuGene	Term	6963	7124	0	-	2
seq60	EuGene	Intr	7430	7636	0	-	0
seq60	EuGene	Intr	7722	7923	0	-	2
seq60	EuGene	Intr	8026	8153	0	-	2
seq60	EuGene	Intr	8249	8332	0	-	0
seq60	EuGene	Intr	8418	8597	0	-	2
seq60	EuGene	Intr	8844	8935	0	-	2
seq60	EuGene	Intr	9297	9466	0	-	1
seq60	EuGene	Intr	9624	9729	0	-	0
seq60	EuGene	Intr	9810	9922	0	-	1
seq60	EuGene	Init	10189	10295	0	-	2
seq60	EuGene	Utr5	10296	10327	0	-	.
