# Supplementary material for: Integrating alternative splicing detection into gene prediction
Source: BMC Bioinformatics. 2005 Feb 10;6:25. doi: 10.1186/1471-2105-6-25 (PMC550657; doi:10.1186/1471-2105-6-25)
Supplement: Additional File 1 — EuGène's predictions on AraSet. The additional file (SupplementaryFiles.tar.gz) contains gene structure predictions in the standard GFF text format for every AraSet sequence. ESTs detected as Incompatible by the method are displayed at the top of each prediction (if any). [file 1471-2105-6-25-S1.gz › SupplementaryData/seq61z99707g3g5.tfa.alt.out.dApr2004]

seq61	EuGene	Intr	1	361	0	+	1
seq61	EuGene	Intr	516	902	0	+	2
seq61	EuGene	Term	1000	1617	0	+	0
seq61	EuGene	Utr3	1618	1718	0	+	.
seq61	EuGene	Utr5	1979	2000	0	+	.
seq61	EuGene	Init	2001	2501	0	+	2
seq61	EuGene	Intr	2976	3350	0	+	2
seq61	EuGene	Term	3421	4023	0	+	0
seq61	EuGene	Utr3	4024	4223	0	+	.
seq61	EuGene	Utr5	4683	4879	0	+	.
seq61	EuGene	Init	4880	5380	0	+	1
seq61	EuGene	Intr	5766	6149	0	+	2
seq61	EuGene	Term	6226	6828	0	+	0
seq61	EuGene	Utr3	6829	6990	0	+	.
seq61	EuGene	Utr5	7699	7736	0	+	.
seq61	EuGene	Init	7737	8246	0	+	2
seq61	EuGene	Intr	8866	9255	0	+	0
seq61	EuGene	Term	9762	10418	0	+	2
seq61	EuGene	Utr3	10419	10612	0	+	.
seq61	EuGene	Utr3	10713	11071	0	-	.
seq61	EuGene	Term	11072	11269	0	-	0
seq61	EuGene	Intr	11361	11462	0	-	2
seq61	EuGene	Init	11544	11765	0	-	2
seq61	EuGene	Utr5	11766	11799	0	-	.
