# Supplementary material for: Integrating alternative splicing detection into gene prediction
Source: BMC Bioinformatics. 2005 Feb 10;6:25. doi: 10.1186/1471-2105-6-25 (PMC550657; doi:10.1186/1471-2105-6-25)
Supplement: Additional File 1 — EuGène's predictions on AraSet. The additional file (SupplementaryFiles.tar.gz) contains gene structure predictions in the standard GFF text format for every AraSet sequence. ESTs detected as Incompatible by the method are displayed at the top of each prediction (if any). [file 1471-2105-6-25-S1.gz › SupplementaryData/seq62z99707g30g32.tfa.alt.out.dApr2004]

 dbj:AU236122:	1965 - 2138	2352 - 2533	2795 - 2939
 gb:AI995178:	1991 - 2105	2352 - 2533	2795 - 2981	3072 - 3096
 dbj:AV562725:	10856 - 11053	11461 - 11636	11732 - 11909
 dbj:AV542276:	11717 - 12167	12247 - 12325
seq62	EuGene	Utr5	1976	2000	0	+	.
seq62	EuGene	Init	2001	2105	0	+	2
seq62	EuGene	Intr	2352	2533	0	+	2
seq62	EuGene	Intr	2795	2981	0	+	2
seq62	EuGene	Intr	3072	3233	0	+	2
seq62	EuGene	Intr	3342	3644	0	+	2
seq62	EuGene	Intr	3713	3888	0	+	1
seq62	EuGene	Term	4047	4143	0	+	0
seq62	EuGene	Utr3	4144	4254	0	+	.
seq62	EuGene	Utr5	5279	5324	0	+	.
seq62	EuGene	Init	5325	5462	0	+	2
seq62	EuGene	Intr	5679	5860	0	+	2
seq62	EuGene	Intr	6171	6357	0	+	0
seq62	EuGene	Intr	6458	6619	0	+	1
seq62	EuGene	Intr	6725	7027	0	+	1
seq62	EuGene	Intr	7128	7303	0	+	2
seq62	EuGene	Intr	7390	7482	0	+	1
seq62	EuGene	Term	7710	7716	0	+	0
seq62	EuGene	Utr3	7717	7792	0	+	.
seq62	EuGene	Utr5	9382	9416	0	+	.
seq62	EuGene	Init	9417	9602	0	+	2
seq62	EuGene	Intr	9966	10168	0	+	2
seq62	EuGene	Intr	10238	10427	0	+	2
seq62	EuGene	Intr	10515	10676	0	+	2
seq62	EuGene	Intr	10751	11053	0	+	1
seq62	EuGene	Intr	11461	11636	0	+	0
seq62	EuGene	Term	11732	11798	0	+	2
seq62	EuGene	Utr3	11799	11825	0	+	.
seq62	EuGene	Utr3	11880	11973	0	-	.
seq62	EuGene	Term	11974	12167	0	-	1
seq62	EuGene	Intr	12247	12344	0	-	0
seq62	EuGene	Intr	12453	12532	0	-	0
seq62	EuGene	Intr	12629	12700	0	-	0
seq62	EuGene	Intr	12926	13087	0	-	0
seq62	EuGene	Intr	13171	13399	0	-	1
seq62	EuGene	Init	13528	13580	0	-	2
seq62	EuGene	Utr5	13581	13603	0	-	.

Alternative prediction 1 from [dbj:AV562725] 2 from [gb:AI995178]
 same CDS as in optimal prediction

Alternative prediction 3 from [dbj:AU236122] (path length = 18059.369198):
//ALT	EuGene	Utr5	   1957	   2432	.	+	.
//ALT	EuGene	Init	   2433	   2533	.	+	2
Optimal prediction on this region:
//OPT	EuGene	Utr5	   1976	   2000	.	+	.
//OPT	EuGene	Init	   2001	   2105	.	+	2
//OPT	EuGene	Intr	   2352	   2533	.	+	2

Alternative prediction 4 from [dbj:AV542276] (path length = 18050.664154):
//ALT	EuGene	Term	  11461	  11658	.	+	0
//ALT	EuGene	Utr3	  11659	  11678	.	+	.
//ALT	EuGene	Utr3	  11680	  11973	.	-	.
Optimal prediction on this region:
//OPT	EuGene	Intr	  11461	  11636	.	+	0
//OPT	EuGene	Term	  11732	  11798	.	+	2
//OPT	EuGene	Utr3	  11799	  11825	.	+	.
//OPT	EuGene	Utr3	  11880	  11973	.	-	.
