# Supplementary material for: Integrating alternative splicing detection into gene prediction
Source: BMC Bioinformatics. 2005 Feb 10;6:25. doi: 10.1186/1471-2105-6-25 (PMC550657; doi:10.1186/1471-2105-6-25)
Supplement: Additional File 1 — EuGène's predictions on AraSet. The additional file (SupplementaryFiles.tar.gz) contains gene structure predictions in the standard GFF text format for every AraSet sequence. ESTs detected as Incompatible by the method are displayed at the top of each prediction (if any). [file 1471-2105-6-25-S1.gz › SupplementaryData/seq63ac003672g10g11.tfa.alt.out.dApr2004]

seq63	EuGene	Utr3	1658	2000	0	-	.
seq63	EuGene	Term	2001	2147	0	-	2
seq63	EuGene	Intr	2428	2518	0	-	1
seq63	EuGene	Intr	2903	3014	0	-	1
seq63	EuGene	Intr	3188	3276	0	-	2
seq63	EuGene	Intr	3374	3444	0	-	1
seq63	EuGene	Init	3990	4106	0	-	2
seq63	EuGene	Utr5	4107	4217	0	-	.
seq63	EuGene	Utr5	4521	4542	0	+	.
seq63	EuGene	Init	4543	4734	0	+	0
seq63	EuGene	Term	5112	5288	0	+	2
seq63	EuGene	Utr3	5289	5449	0	+	.
seq63	EuGene	Utr3	5919	6051	0	-	.
seq63	EuGene	Sngl	6052	7170	0	-	1
seq63	EuGene	Utr5	7171	7253	0	-	.
