# Supplementary material for: Integrating alternative splicing detection into gene prediction
Source: BMC Bioinformatics. 2005 Feb 10;6:25. doi: 10.1186/1471-2105-6-25 (PMC550657; doi:10.1186/1471-2105-6-25)
Supplement: Additional File 1 — EuGène's predictions on AraSet. The additional file (SupplementaryFiles.tar.gz) contains gene structure predictions in the standard GFF text format for every AraSet sequence. ESTs detected as Incompatible by the method are displayed at the top of each prediction (if any). [file 1471-2105-6-25-S1.gz › SupplementaryData/seq64ac004005g1g2.tfa.alt.out.dApr2004]

seq64	EuGene	Utr5	2027	2081	0	+	.
seq64	EuGene	Init	2082	2447	0	+	2
seq64	EuGene	Intr	2545	2834	0	+	0
seq64	EuGene	Intr	2918	3146	0	+	2
seq64	EuGene	Term	3231	3449	0	+	2
seq64	EuGene	Utr3	3450	3482	0	+	.
seq64	EuGene	Utr5	5927	5947	0	+	.
seq64	EuGene	Init	5948	6331	0	+	1
seq64	EuGene	Intr	6442	6731	0	+	0
seq64	EuGene	Intr	6821	7049	0	+	2
seq64	EuGene	Term	7139	7357	0	+	1
seq64	EuGene	Utr3	7358	7502	0	+	.
seq64	EuGene	Utr3	7780	7799	0	-	.
seq64	EuGene	Term	7800	8651	0	-	1
seq64	EuGene	Intr	8748	9108	0	-	1
seq64	EuGene	Intr	9199	9357	0	-	1
