# Supplementary material for: Integrating alternative splicing detection into gene prediction
Source: BMC Bioinformatics. 2005 Feb 10;6:25. doi: 10.1186/1471-2105-6-25 (PMC550657; doi:10.1186/1471-2105-6-25)
Supplement: Additional File 1 — EuGène's predictions on AraSet. The additional file (SupplementaryFiles.tar.gz) contains gene structure predictions in the standard GFF text format for every AraSet sequence. ESTs detected as Incompatible by the method are displayed at the top of each prediction (if any). [file 1471-2105-6-25-S1.gz › SupplementaryData/seq65ac004005g23g25.tfa.alt.out.dApr2004]

 dbj:AV822790:	1903 - 2087	2437 - 2499	2588 - 2671	2761 - 2868	3057 - 3229	3323 - 3341
 gb:CB255660:	1940 - 2087	2437 - 2499	2588 - 2671	2761 - 2868	3057 - 3229	3323 - 3392
 gb:BU635720:	2040 - 2087	2437 - 2499	2588 - 2671	2761 - 2868	3057 - 3229	3323 - 3434	3544 - 3624	3725 - 3752
 gb:CF651805:	2857 - 2868	3057 - 3229	3323 - 3434	3544 - 3624	3725 - 3787	3905 - 4006	4179 - 4297
 gb:CA781616:	3105 - 3229	3323 - 3434	3544 - 3624	3725 - 3787	3905 - 4006	4179 - 4303	4549 - 4598
 gb:BE521212:	3223 - 3434	3544 - 3624	3725 - 3764
 dbj:AV824679:	9554 - 9742	9829 - 9908	10084 - 10141	10225 - 10322	10426 - 10604	10954 - 10963
 dbj:AV825111:	9591 - 9742	9829 - 9908	10084 - 10141	10225 - 10322	10426 - 10604	10954 - 11012
 gb:BE524396:	10111 - 10141	10225 - 10322	10426 - 10571	10954 - 10987
seq65	EuGene	Intr	1	194	0	-	1
seq65	EuGene	Init	523	1025	0	-	0
seq65	EuGene	Utr5	1026	1487	0	-	.
seq65	EuGene	Utr5	1909	2000	0	+	.
seq65	EuGene	Init	2001	2087	0	+	2
seq65	EuGene	Intr	2437	2499	0	+	0
seq65	EuGene	Intr	2588	2671	0	+	1
seq65	EuGene	Intr	2761	2868	0	+	0
seq65	EuGene	Intr	3057	3229	0	+	2
seq65	EuGene	Intr	3323	3434	0	+	2
seq65	EuGene	Intr	3544	3624	0	+	0
seq65	EuGene	Intr	3725	3787	0	+	1
seq65	EuGene	Intr	3905	4006	0	+	1
seq65	EuGene	Intr	4179	4303	0	+	2
seq65	EuGene	Intr	4549	4759	0	+	1
seq65	EuGene	Intr	4842	4916	0	+	2
seq65	EuGene	Term	5008	5061	0	+	0
seq65	EuGene	Utr3	5062	5307	0	+	.
seq65	EuGene	Utr3	5585	5685	0	-	.
seq65	EuGene	Term	5686	5916	0	-	2
seq65	EuGene	Intr	6018	6078	0	-	0
seq65	EuGene	Intr	6155	6222	0	-	2
seq65	EuGene	Intr	6321	6530	0	-	0
seq65	EuGene	Intr	7069	7143	0	-	2
seq65	EuGene	Intr	7248	7342	0	-	0
seq65	EuGene	Intr	7441	7501	0	-	1
seq65	EuGene	Intr	7923	8143	0	-	0
seq65	EuGene	Intr	8232	8289	0	-	2
seq65	EuGene	Init	8397	8513	0	-	0
seq65	EuGene	Utr5	8514	8536	0	-	.
seq65	EuGene	Utr3	9254	9423	0	-	.
seq65	EuGene	Term	9424	9742	0	-	2
seq65	EuGene	Intr	9829	9908	0	-	0
seq65	EuGene	Intr	10084	10141	0	-	2
seq65	EuGene	Intr	10225	10322	0	-	0
seq65	EuGene	Init	10426	10599	0	-	2
seq65	EuGene	Utr5	10600	11073	0	-	.

Alternative prediction 1 from [dbj:AV825111] 2 from [dbj:AV824679] 3 from [gb:CA781616] 4 from [gb:CF651805] 5 from [gb:BU635720] 6 from [gb:CB255660] 7 from [dbj:AV822790]
 same CDS as in optimal prediction

Alternative prediction 8 from [gb:BE521212] (path length = 16485.934900):
//ALT	EuGene	Intr	   2761	   2868	.	+	0
//ALT	EuGene	Term	   3011	   3019	.	+	1
//ALT	EuGene	Utr3	   3020	   3142	.	+	.
//ALT	EuGene	Utr5	   3193	   3422	.	+	.
//ALT	EuGene	Init	   3423	   3434	.	+	2
Optimal prediction on this region:
//OPT	EuGene	Intr	   2761	   2868	.	+	0
//OPT	EuGene	Intr	   3057	   3229	.	+	2
//OPT	EuGene	Intr	   3323	   3434	.	+	2

Alternative prediction 9 from [gb:BE524396] (path length = 16467.736156):
//ALT	EuGene	Intr	  10426	  10571	.	-	2
//ALT	EuGene	Intr	  10954	  11037	.	-	1
//ALT	EuGene	Init	  11464	  11533	.	-	1
//ALT	EuGene	Utr5	  11534	  11557	.	-	.
Optimal prediction on this region:
//OPT	EuGene	Init	  10426	  10599	.	-	2
//OPT	EuGene	Utr5	  10600	  11073	.	-	.
