# Supplementary material for: Integrating alternative splicing detection into gene prediction
Source: BMC Bioinformatics. 2005 Feb 10;6:25. doi: 10.1186/1471-2105-6-25 (PMC550657; doi:10.1186/1471-2105-6-25)
Supplement: Additional File 1 — EuGène's predictions on AraSet. The additional file (SupplementaryFiles.tar.gz) contains gene structure predictions in the standard GFF text format for every AraSet sequence. ESTs detected as Incompatible by the method are displayed at the top of each prediction (if any). [file 1471-2105-6-25-S1.gz › SupplementaryData/seq66ac004401g13g14.tfa.alt.out.dApr2004]

seq66	EuGene	Utr3	1831	2000	0	-	.
seq66	EuGene	Term	2001	2063	0	-	0
seq66	EuGene	Intr	2155	2223	0	-	2
seq66	EuGene	Intr	2340	2403	0	-	0
seq66	EuGene	Intr	2501	2583	0	-	2
seq66	EuGene	Intr	2690	2755	0	-	1
seq66	EuGene	Intr	2894	2984	0	-	1
seq66	EuGene	Intr	3188	3345	0	-	2
seq66	EuGene	Intr	3553	3747	0	-	2
seq66	EuGene	Intr	3867	3996	0	-	0
seq66	EuGene	Init	4331	4710	0	-	2
seq66	EuGene	Utr5	4711	4812	0	-	.
seq66	EuGene	Utr3	4990	7495	0	-	.
seq66	EuGene	Term	7496	7615	0	-	1
seq66	EuGene	Intr	7890	7930	0	-	0
seq66	EuGene	Init	8038	8113	0	-	1
seq66	EuGene	Utr5	8114	8170	0	-	.
