# Supplementary material for: Integrating alternative splicing detection into gene prediction
Source: BMC Bioinformatics. 2005 Feb 10;6:25. doi: 10.1186/1471-2105-6-25 (PMC550657; doi:10.1186/1471-2105-6-25)
Supplement: Additional File 1 — EuGène's predictions on AraSet. The additional file (SupplementaryFiles.tar.gz) contains gene structure predictions in the standard GFF text format for every AraSet sequence. ESTs detected as Incompatible by the method are displayed at the top of each prediction (if any). [file 1471-2105-6-25-S1.gz › SupplementaryData/seq67ac004669g4g5.tfa.alt.out.dApr2004]

seq67	EuGene	Utr5	143	170	0	+	.
seq67	EuGene	Init	171	394	0	+	2
seq67	EuGene	Intr	594	1275	0	+	0
seq67	EuGene	Intr	1396	1487	0	+	0
seq67	EuGene	Term	1610	1685	0	+	2
seq67	EuGene	Utr3	1686	2254	0	+	.
seq67	EuGene	Utr3	2256	2326	0	-	.
seq67	EuGene	Term	2327	2663	0	-	2
seq67	EuGene	Init	3076	3578	0	-	1
seq67	EuGene	Utr5	3579	3637	0	-	.
seq67	EuGene	Utr3	4731	4874	0	-	.
seq67	EuGene	Term	4875	5126	0	-	1
seq67	EuGene	Intr	5204	5525	0	-	2
seq67	EuGene	Init	5613	6127	0	-	2
seq67	EuGene	Utr5	6128	6170	0	-	.
