# Supplementary material for: Integrating alternative splicing detection into gene prediction
Source: BMC Bioinformatics. 2005 Feb 10;6:25. doi: 10.1186/1471-2105-6-25 (PMC550657; doi:10.1186/1471-2105-6-25)
Supplement: Additional File 1 — EuGène's predictions on AraSet. The additional file (SupplementaryFiles.tar.gz) contains gene structure predictions in the standard GFF text format for every AraSet sequence. ESTs detected as Incompatible by the method are displayed at the top of each prediction (if any). [file 1471-2105-6-25-S1.gz › SupplementaryData/seq69z97336.tfa.alt.out.dApr2004]

 dbj:AV547538:	9571 - 9838	9944 - 9983
 gb:AI994307:	9595 - 10030	10125 - 10181	10291 - 10303
 dbj:AV826929:	13348 - 13553	13791 - 14029
 emb:F14354:	13429 - 13553	14099 - 14241
seq69	EuGene	Intr	1	374	0	+	2
seq69	EuGene	Term	468	755	0	+	2
seq69	EuGene	Utr3	756	905	0	+	.
seq69	EuGene	Utr3	1820	2000	0	-	.
seq69	EuGene	Term	2001	2240	0	-	2
seq69	EuGene	Intr	2356	2492	0	-	1
seq69	EuGene	Intr	2757	2820	0	-	1
seq69	EuGene	Intr	2919	2992	0	-	2
seq69	EuGene	Intr	3126	3252	0	-	1
seq69	EuGene	Intr	3338	3422	0	-	0
seq69	EuGene	Intr	3514	3577	0	-	2
seq69	EuGene	Intr	3684	3745	0	-	1
seq69	EuGene	Intr	3957	4027	0	-	0
seq69	EuGene	Intr	4156	4251	0	-	1
seq69	EuGene	Intr	4328	4476	0	-	0
seq69	EuGene	Intr	4558	4636	0	-	0
seq69	EuGene	Intr	4903	4943	0	-	1
seq69	EuGene	Init	5044	5137	0	-	0
seq69	EuGene	Utr5	5138	5450	0	-	.
seq69	EuGene	Utr3	7025	7257	0	-	.
seq69	EuGene	Term	7258	7305	0	-	1
seq69	EuGene	Intr	8342	8465	0	-	0
seq69	EuGene	Intr	8554	8639	0	-	2
seq69	EuGene	Init	8869	8874	0	-	1
seq69	EuGene	Utr5	8875	8957	0	-	.
seq69	EuGene	Utr3	9557	9917	0	-	.
seq69	EuGene	Term	9918	10030	0	-	2
seq69	EuGene	Intr	10125	10181	0	-	1
seq69	EuGene	Init	10291	10375	0	-	0
seq69	EuGene	Utr5	10376	10402	0	-	.
seq69	EuGene	Utr3	11617	11749	0	-	.
seq69	EuGene	Term	11750	11833	0	-	0
seq69	EuGene	Intr	11983	12202	0	-	1
seq69	EuGene	Intr	12287	12528	0	-	1
seq69	EuGene	Intr	12606	12689	0	-	2
seq69	EuGene	Intr	12873	13047	0	-	2
seq69	EuGene	Init	13183	13403	0	-	2
seq69	EuGene	Utr5	13404	14254	0	-	.

Alternative prediction 1 from [emb:F14354] 2 from [dbj:AV826929] 3 from [gb:AI994307]
 same CDS as in optimal prediction

Alternative prediction 4 from [dbj:AV547538] (path length = 20188.247965):
//ALT	EuGene	Utr3	   9557	  11749	.	-	.
Optimal prediction on this region:
//OPT	EuGene	Utr3	   9557	   9917	.	-	.
//OPT	EuGene	Term	   9918	  10030	.	-	2
//OPT	EuGene	Intr	  10125	  10181	.	-	1
//OPT	EuGene	Init	  10291	  10375	.	-	0
//OPT	EuGene	Utr5	  10376	  10402	.	-	.
//OPT	EuGene	Utr3	  11617	  11749	.	-	.
