# Supplementary material for: Integrating alternative splicing detection into gene prediction
Source: BMC Bioinformatics. 2005 Feb 10;6:25. doi: 10.1186/1471-2105-6-25 (PMC550657; doi:10.1186/1471-2105-6-25)
Supplement: Additional File 1 — EuGène's predictions on AraSet. The additional file (SupplementaryFiles.tar.gz) contains gene structure predictions in the standard GFF text format for every AraSet sequence. ESTs detected as Incompatible by the method are displayed at the top of each prediction (if any). [file 1471-2105-6-25-S1.gz › SupplementaryData/seq70z97336.tfa.alt.out.dApr2004]

seq70	EuGene	Term	1	411	0	+	0
seq70	EuGene	Utr3	412	557	0	+	.
seq70	EuGene	Utr3	739	813	0	-	.
seq70	EuGene	Sngl	814	1221	0	-	1
seq70	EuGene	Utr5	1222	1498	0	-	.
seq70	EuGene	Utr5	1934	2000	0	+	.
seq70	EuGene	Sngl	2001	2486	0	+	2
seq70	EuGene	Utr3	2487	2556	0	+	.
seq70	EuGene	Utr5	4309	4383	0	+	.
seq70	EuGene	Init	4384	4462	0	+	0
seq70	EuGene	Term	4630	4691	0	+	2
seq70	EuGene	Utr3	4692	5091	0	+	.
seq70	EuGene	Utr3	5753	5858	0	-	.
seq70	EuGene	Term	5859	5896	0	-	2
seq70	EuGene	Intr	5973	6034	0	-	1
seq70	EuGene	Intr	6347	6482	0	-	1
seq70	EuGene	Intr	6620	6849	0	-	2
seq70	EuGene	Init	7041	7261	0	-	0
seq70	EuGene	Utr5	7262	7281	0	-	.
seq70	EuGene	Utr5	18195	18519	0	+	.
seq70	EuGene	Init	18520	18677	0	+	0
seq70	EuGene	Term	18770	19118	0	+	2
seq70	EuGene	Utr3	19119	19252	0	+	.
seq70	EuGene	Utr5	19423	19462	0	+	.
seq70	EuGene	Init	19463	19596	0	+	1
seq70	EuGene	Intr	19893	20074	0	+	0
seq70	EuGene	Intr	20193	20496	0	+	1
seq70	EuGene	Intr	20578	20802	0	+	1
seq70	EuGene	Intr	20883	21080	0	+	0
