# Supplementary material for: Integrating alternative splicing detection into gene prediction
Source: BMC Bioinformatics. 2005 Feb 10;6:25. doi: 10.1186/1471-2105-6-25 (PMC550657; doi:10.1186/1471-2105-6-25)
Supplement: Additional File 1 — EuGène's predictions on AraSet. The additional file (SupplementaryFiles.tar.gz) contains gene structure predictions in the standard GFF text format for every AraSet sequence. ESTs detected as Incompatible by the method are displayed at the top of each prediction (if any). [file 1471-2105-6-25-S1.gz › SupplementaryData/seq71z97339.tfa.alt.out.dApr2004]

seq71	EuGene	Intr	49	223	0	+	1
seq71	EuGene	Term	300	971	0	+	2
seq71	EuGene	Utr3	972	1203	0	+	.
seq71	EuGene	Utr5	1981	2000	0	+	.
seq71	EuGene	Init	2001	2134	0	+	2
seq71	EuGene	Intr	2229	2253	0	+	0
seq71	EuGene	Intr	2492	2597	0	+	1
seq71	EuGene	Intr	2712	2805	0	+	1
seq71	EuGene	Intr	2910	2975	0	+	0
seq71	EuGene	Intr	3169	3253	0	+	1
seq71	EuGene	Intr	3371	3463	0	+	1
seq71	EuGene	Intr	3678	3741	0	+	2
seq71	EuGene	Intr	3854	3939	0	+	0
seq71	EuGene	Intr	4010	4111	0	+	1
seq71	EuGene	Intr	4214	4297	0	+	1
seq71	EuGene	Intr	4400	4460	0	+	1
seq71	EuGene	Intr	4590	4656	0	+	1
seq71	EuGene	Intr	4778	4855	0	+	2
seq71	EuGene	Intr	4975	5039	0	+	1
seq71	EuGene	Intr	5154	5231	0	+	1
seq71	EuGene	Term	5497	5669	0	+	2
seq71	EuGene	Utr3	5670	5886	0	+	.
seq71	EuGene	Utr5	6703	6882	0	+	.
seq71	EuGene	Init	6883	6965	0	+	0
seq71	EuGene	Term	7264	7495	0	+	1
seq71	EuGene	Utr3	7496	7612	0	+	.
seq71	EuGene	Utr3	8749	8967	0	-	.
seq71	EuGene	Term	8968	9126	0	-	2
