# Supplementary material for: Integrating alternative splicing detection into gene prediction
Source: BMC Bioinformatics. 2005 Feb 10;6:25. doi: 10.1186/1471-2105-6-25 (PMC550657; doi:10.1186/1471-2105-6-25)
Supplement: Additional File 1 — EuGène's predictions on AraSet. The additional file (SupplementaryFiles.tar.gz) contains gene structure predictions in the standard GFF text format for every AraSet sequence. ESTs detected as Incompatible by the method are displayed at the top of each prediction (if any). [file 1471-2105-6-25-S1.gz › SupplementaryData/seq72af077407.tfa.alt.out.dApr2004]

seq72	EuGene	Init	182	309	0	-	1
seq72	EuGene	Utr5	310	768	0	-	.
seq72	EuGene	Utr5	1903	2000	0	+	.
seq72	EuGene	Init	2001	2256	0	+	2
seq72	EuGene	Intr	2351	2572	0	+	0
seq72	EuGene	Intr	2658	2704	0	+	1
seq72	EuGene	Intr	2799	2897	0	+	2
seq72	EuGene	Intr	2977	3051	0	+	0
seq72	EuGene	Intr	3164	3252	0	+	1
seq72	EuGene	Intr	3470	3610	0	+	2
seq72	EuGene	Intr	3697	3767	0	+	1
seq72	EuGene	Intr	3848	3927	0	+	0
seq72	EuGene	Intr	4043	4192	0	+	1
seq72	EuGene	Intr	4394	4453	0	+	1
seq72	EuGene	Intr	4563	4637	0	+	2
seq72	EuGene	Intr	4851	5002	0	+	2
seq72	EuGene	Intr	5109	5244	0	+	0
seq72	EuGene	Intr	5321	5452	0	+	1
seq72	EuGene	Intr	5552	5629	0	+	1
seq72	EuGene	Intr	5716	5771	0	+	0
seq72	EuGene	Intr	5845	5925	0	+	1
seq72	EuGene	Intr	6015	6171	0	+	0
seq72	EuGene	Intr	6254	6355	0	+	1
seq72	EuGene	Intr	6436	6480	0	+	0
seq72	EuGene	Term	6659	6709	0	+	1
seq72	EuGene	Utr3	6710	7108	0	+	.
seq72	EuGene	Utr5	9116	9136	0	+	.
seq72	EuGene	Init	9137	9266	0	+	1
seq72	EuGene	Intr	9407	9726	0	+	0
seq72	EuGene	Intr	9917	10543	0	+	1
seq72	EuGene	Term	10614	11060	0	+	2
seq72	EuGene	Utr3	11061	11367	0	+	.
