# Supplementary material for: Integrating alternative splicing detection into gene prediction
Source: BMC Bioinformatics. 2005 Feb 10;6:25. doi: 10.1186/1471-2105-6-25 (PMC550657; doi:10.1186/1471-2105-6-25)
Supplement: Additional File 1 — EuGène's predictions on AraSet. The additional file (SupplementaryFiles.tar.gz) contains gene structure predictions in the standard GFF text format for every AraSet sequence. ESTs detected as Incompatible by the method are displayed at the top of each prediction (if any). [file 1471-2105-6-25-S1.gz › SupplementaryData/seq73af069298.tfa.alt.out.dApr2004]

 dbj:AV821881:	14314 - 14505	14707 - 14948
 dbj:AV550453:	14354 - 14505	14707 - 14864	14955 - 15020
seq73	EuGene	Utr3	1	137	0	+	.
seq73	EuGene	Utr3	179	367	0	-	.
seq73	EuGene	Sngl	368	1378	0	-	0
seq73	EuGene	Utr5	1379	1404	0	-	.
seq73	EuGene	Utr3	1724	2000	0	-	.
seq73	EuGene	Term	2001	2090	0	-	2
seq73	EuGene	Intr	2259	2353	0	-	2
seq73	EuGene	Intr	2718	2770	0	-	1
seq73	EuGene	Intr	3047	3276	0	-	1
seq73	EuGene	Intr	3350	3406	0	-	0
seq73	EuGene	Intr	3516	3565	0	-	2
seq73	EuGene	Intr	3695	3752	0	-	2
seq73	EuGene	Intr	3841	3887	0	-	1
seq73	EuGene	Intr	3966	4101	0	-	1
seq73	EuGene	Intr	4193	4267	0	-	0
seq73	EuGene	Intr	4410	4475	0	-	2
seq73	EuGene	Init	4661	4747	0	-	0
seq73	EuGene	Utr5	4748	4989	0	-	.
seq73	EuGene	Utr5	5092	5269	0	+	.
seq73	EuGene	Init	5270	5942	0	+	1
seq73	EuGene	Term	6287	6402	0	+	0
seq73	EuGene	Utr3	6403	6651	0	+	.
seq73	EuGene	Utr5	7541	7560	0	+	.
seq73	EuGene	Sngl	7561	9570	0	+	0
seq73	EuGene	Utr3	9571	9595	0	+	.
seq73	EuGene	Utr5	11800	11822	0	+	.
seq73	EuGene	Sngl	11823	13847	0	+	2
seq73	EuGene	Utr3	13848	13950	0	+	.
seq73	EuGene	Utr5	14231	14261	0	+	.
seq73	EuGene	Init	14262	14505	0	+	2
seq73	EuGene	Intr	14707	14864	0	+	2
seq73	EuGene	Intr	14955	15075	0	+	2
seq73	EuGene	Intr	15211	15335	0	+	2
seq73	EuGene	Intr	15415	15528	0	+	0
seq73	EuGene	Intr	15624	15791	0	+	2

Alternative prediction 1 from [dbj:AV550453]
 same CDS as in optimal prediction

Alternative prediction 2 from [dbj:AV821881] (path length = 21028.011359):
//ALT	EuGene	Utr3	  13848	  13950	.	+	.
//ALT	EuGene	Utr5	  14264	  14975	.	+	.
//ALT	EuGene	Init	  14976	  15075	.	+	2
Optimal prediction on this region:
//OPT	EuGene	Utr3	  13848	  13950	.	+	.
//OPT	EuGene	Utr5	  14231	  14261	.	+	.
//OPT	EuGene	Init	  14262	  14505	.	+	2
//OPT	EuGene	Intr	  14707	  14864	.	+	2
//OPT	EuGene	Intr	  14955	  15075	.	+	2
