# Supplementary material for: Integrating alternative splicing detection into gene prediction
Source: BMC Bioinformatics. 2005 Feb 10;6:25. doi: 10.1186/1471-2105-6-25 (PMC550657; doi:10.1186/1471-2105-6-25)
Supplement: Additional File 1 — EuGène's predictions on AraSet. The additional file (SupplementaryFiles.tar.gz) contains gene structure predictions in the standard GFF text format for every AraSet sequence. ESTs detected as Incompatible by the method are displayed at the top of each prediction (if any). [file 1471-2105-6-25-S1.gz › SupplementaryData/seq74al031135g130g140.tfa.alt.out.dApr2004]

seq74	EuGene	Init	1	482	0	-	0
seq74	EuGene	Utr5	483	512	0	-	.
seq74	EuGene	Utr5	1816	2000	0	+	.
seq74	EuGene	Init	2001	2064	0	+	2
seq74	EuGene	Intr	2156	2291	0	+	0
seq74	EuGene	Intr	2376	2435	0	+	0
seq74	EuGene	Intr	2513	2666	0	+	2
seq74	EuGene	Intr	2749	2886	0	+	0
seq74	EuGene	Intr	2976	3065	0	+	2
seq74	EuGene	Intr	3144	3365	0	+	2
seq74	EuGene	Intr	3451	3549	0	+	0
seq74	EuGene	Intr	3628	3806	0	+	0
seq74	EuGene	Term	3876	4023	0	+	0
seq74	EuGene	Utr3	4024	4045	0	+	.
seq74	EuGene	Utr5	4320	4461	0	+	.
seq74	EuGene	Sngl	4462	5754	0	+	0
seq74	EuGene	Utr3	5755	5987	0	+	.
seq74	EuGene	Utr3	5989	6011	0	-	.
seq74	EuGene	Term	6012	6052	0	-	0
seq74	EuGene	Intr	6149	6208	0	-	0
seq74	EuGene	Intr	6302	6375	0	-	0
seq74	EuGene	Intr	6473	6639	0	-	2
seq74	EuGene	Intr	6727	6821	0	-	2
seq74	EuGene	Intr	6910	6934	0	-	1
seq74	EuGene	Intr	7024	7131	0	-	2
seq74	EuGene	Intr	7237	7296	0	-	2
seq74	EuGene	Intr	7400	7597	0	-	1
