# Supplementary material for: Integrating alternative splicing detection into gene prediction
Source: BMC Bioinformatics. 2005 Feb 10;6:25. doi: 10.1186/1471-2105-6-25 (PMC550657; doi:10.1186/1471-2105-6-25)
Supplement: Additional File 1 — EuGène's predictions on AraSet. The additional file (SupplementaryFiles.tar.gz) contains gene structure predictions in the standard GFF text format for every AraSet sequence. ESTs detected as Incompatible by the method are displayed at the top of each prediction (if any). [file 1471-2105-6-25-S1.gz › SupplementaryData/seq75ac003113.tfa.alt.out.dApr2004]

seq75	EuGene	Utr5	1904	2000	0	+	.
seq75	EuGene	Init	2001	2114	0	+	2
seq75	EuGene	Intr	2212	2438	0	+	0
seq75	EuGene	Intr	2915	3248	0	+	2
seq75	EuGene	Term	3442	3729	0	+	0
seq75	EuGene	Utr3	3730	3908	0	+	.
seq75	EuGene	Utr3	3975	4292	0	-	.
seq75	EuGene	Sngl	4293	6548	0	-	2
seq75	EuGene	Utr5	6549	6767	0	-	.
