# Supplementary material for: Integrating alternative splicing detection into gene prediction
Source: BMC Bioinformatics. 2005 Feb 10;6:25. doi: 10.1186/1471-2105-6-25 (PMC550657; doi:10.1186/1471-2105-6-25)
Supplement: Additional File 1 — EuGène's predictions on AraSet. The additional file (SupplementaryFiles.tar.gz) contains gene structure predictions in the standard GFF text format for every AraSet sequence. ESTs detected as Incompatible by the method are displayed at the top of each prediction (if any). [file 1471-2105-6-25-S1.gz › SupplementaryData/seq76ac002560g30g31.tfa.alt.out.dApr2004]

seq76	EuGene	Intr	1	97	0	-	2
seq76	EuGene	Init	237	305	0	-	1
seq76	EuGene	Utr5	306	580	0	-	.
seq76	EuGene	Utr3	750	921	0	-	.
seq76	EuGene	Sngl	922	1437	0	-	0
seq76	EuGene	Utr5	1438	1720	0	-	.
seq76	EuGene	Utr5	1978	2000	0	+	.
seq76	EuGene	Init	2001	2512	0	+	2
seq76	EuGene	Intr	3029	3350	0	+	2
seq76	EuGene	Term	3431	3682	0	+	1
seq76	EuGene	Utr3	3683	4025	0	+	.
seq76	EuGene	Utr5	4286	4305	0	+	.
seq76	EuGene	Init	4306	4787	0	+	0
seq76	EuGene	Intr	4912	5233	0	+	1
seq76	EuGene	Term	5318	5569	0	+	1
seq76	EuGene	Utr3	5570	5642	0	+	.
seq76	EuGene	Utr5	6024	6045	0	+	.
seq76	EuGene	Sngl	6046	7431	0	+	0
seq76	EuGene	Utr3	7432	7454	0	+	.
