# Supplementary material for: Integrating alternative splicing detection into gene prediction
Source: BMC Bioinformatics. 2005 Feb 10;6:25. doi: 10.1186/1471-2105-6-25 (PMC550657; doi:10.1186/1471-2105-6-25)
Supplement: Additional File 1 — EuGène's predictions on AraSet. The additional file (SupplementaryFiles.tar.gz) contains gene structure predictions in the standard GFF text format for every AraSet sequence. ESTs detected as Incompatible by the method are displayed at the top of each prediction (if any). [file 1471-2105-6-25-S1.gz › SupplementaryData/seq78u89959g6g7.tfa.alt.out.dApr2004]

seq78	EuGene	Utr3	1744	2000	0	-	.
seq78	EuGene	Term	2001	2097	0	-	1
seq78	EuGene	Intr	2376	2479	0	-	2
seq78	EuGene	Intr	2582	2737	0	-	2
seq78	EuGene	Intr	2815	2886	0	-	0
seq78	EuGene	Intr	2974	3021	0	-	0
seq78	EuGene	Init	3112	3180	0	-	0
seq78	EuGene	Utr5	3181	3796	0	-	.
seq78	EuGene	Utr3	4871	5117	0	-	.
seq78	EuGene	Term	5118	5177	0	-	1
seq78	EuGene	Intr	5422	5598	0	-	0
seq78	EuGene	Init	5837	6052	0	-	2
seq78	EuGene	Utr5	6053	6099	0	-	.
seq78	EuGene	Utr5	6212	6277	0	+	.
seq78	EuGene	Init	6278	6320	0	+	1
seq78	EuGene	Intr	6408	6493	0	+	1
seq78	EuGene	Term	6881	6892	0	+	1
seq78	EuGene	Utr3	6893	6944	0	+	.
