# Supplementary material for: Integrating alternative splicing detection into gene prediction
Source: BMC Bioinformatics. 2005 Feb 10;6:25. doi: 10.1186/1471-2105-6-25 (PMC550657; doi:10.1186/1471-2105-6-25)
Supplement: Additional File 1 — EuGène's predictions on AraSet. The additional file (SupplementaryFiles.tar.gz) contains gene structure predictions in the standard GFF text format for every AraSet sequence. ESTs detected as Incompatible by the method are displayed at the top of each prediction (if any). [file 1471-2105-6-25-S1.gz › SupplementaryData/seq79ac002411g11g13.tfa.alt.out.dApr2004]

seq79	EuGene	Utr5	1603	2000	0	+	.
seq79	EuGene	Init	2001	4040	0	+	2
seq79	EuGene	Intr	4150	4470	0	+	0
seq79	EuGene	Intr	4548	4634	0	+	2
seq79	EuGene	Intr	4847	5545	0	+	1
seq79	EuGene	Intr	5626	5790	0	+	0
seq79	EuGene	Intr	5872	6166	0	+	0
seq79	EuGene	Intr	6248	6462	0	+	0
seq79	EuGene	Intr	6542	6847	0	+	1
seq79	EuGene	Intr	6954	7017	0	+	2
seq79	EuGene	Intr	7103	7342	0	+	0
seq79	EuGene	Term	7437	7549	0	+	1
seq79	EuGene	Utr3	7550	7943	0	+	.
seq79	EuGene	Utr5	8591	8612	0	+	.
seq79	EuGene	Sngl	8613	10940	0	+	2
seq79	EuGene	Utr3	10941	10981	0	+	.
seq79	EuGene	Utr3	11210	11370	0	-	.
seq79	EuGene	Term	11371	11440	0	-	2
seq79	EuGene	Intr	11533	11665	0	-	0
seq79	EuGene	Intr	11763	12073	0	-	2
seq79	EuGene	Init	12317	12588	0	-	2
seq79	EuGene	Utr5	12589	12893	0	-	.
seq79	EuGene	Utr3	13067	13149	0	-	.
seq79	EuGene	Term	13150	14588	0	-	2
