# Supplementary material for: Integrating alternative splicing detection into gene prediction
Source: BMC Bioinformatics. 2005 Feb 10;6:25. doi: 10.1186/1471-2105-6-25 (PMC550657; doi:10.1186/1471-2105-6-25)
Supplement: Additional File 1 — EuGène's predictions on AraSet. The additional file (SupplementaryFiles.tar.gz) contains gene structure predictions in the standard GFF text format for every AraSet sequence. ESTs detected as Incompatible by the method are displayed at the top of each prediction (if any). [file 1471-2105-6-25-S1.gz › SupplementaryData/seq80ac000106g2g3.tfa.alt.out.dApr2004]

seq80	EuGene	Intr	1	34	0	+	1
seq80	EuGene	Intr	193	289	0	+	0
seq80	EuGene	Intr	377	450	0	+	0
seq80	EuGene	Intr	671	724	0	+	1
seq80	EuGene	Intr	799	882	0	+	0
seq80	EuGene	Term	1095	1184	0	+	2
seq80	EuGene	Utr3	1185	1625	0	+	.
seq80	EuGene	Utr5	1955	1988	0	+	.
seq80	EuGene	Init	1989	2105	0	+	2
seq80	EuGene	Intr	2450	2566	0	+	1
seq80	EuGene	Intr	2806	2913	0	+	0
seq80	EuGene	Intr	3032	3223	0	+	1
seq80	EuGene	Intr	3322	3513	0	+	0
seq80	EuGene	Intr	3610	3728	0	+	0
seq80	EuGene	Intr	3806	3893	0	+	2
seq80	EuGene	Intr	3975	4094	0	+	2
seq80	EuGene	Intr	4275	4415	0	+	2
seq80	EuGene	Term	4495	4572	0	+	0
seq80	EuGene	Utr3	4573	4694	0	+	.
seq80	EuGene	Utr3	4732	4751	0	-	.
seq80	EuGene	Term	4752	4861	0	-	2
seq80	EuGene	Intr	4951	5450	0	-	0
seq80	EuGene	Intr	5530	5603	0	-	2
seq80	EuGene	Intr	5678	5780	0	-	0
seq80	EuGene	Intr	5864	5979	0	-	1
seq80	EuGene	Intr	6091	6186	0	-	1
seq80	EuGene	Intr	6312	6698	0	-	2
seq80	EuGene	Intr	6858	7295	0	-	2
seq80	EuGene	Intr	7438	7551	0	-	1
seq80	EuGene	Intr	7641	7689	0	-	2
seq80	EuGene	Intr	7804	7963	0	-	2
seq80	EuGene	Init	8120	8504	0	-	2
seq80	EuGene	Utr5	8505	8528	0	-	.
seq80	EuGene	Utr5	9571	9590	0	+	.
seq80	EuGene	Init	9591	9871	0	+	2
seq80	EuGene	Intr	9967	10178	0	+	1
seq80	EuGene	Intr	10348	10504	0	+	2
