# Supplementary material for: Integrating alternative splicing detection into gene prediction
Source: BMC Bioinformatics. 2005 Feb 10;6:25. doi: 10.1186/1471-2105-6-25 (PMC550657; doi:10.1186/1471-2105-6-25)
Supplement: Additional File 1 — EuGène's predictions on AraSet. The additional file (SupplementaryFiles.tar.gz) contains gene structure predictions in the standard GFF text format for every AraSet sequence. ESTs detected as Incompatible by the method are displayed at the top of each prediction (if any). [file 1471-2105-6-25-S1.gz › SupplementaryData/seq81ac000106g19g20.tfa.alt.out.dApr2004]

seq81	EuGene	Intr	1	264	0	-	0
seq81	EuGene	Init	830	1286	0	-	2
seq81	EuGene	Utr5	1287	1379	0	-	.
seq81	EuGene	Utr3	1766	2000	0	-	.
seq81	EuGene	Term	2001	2125	0	-	2
seq81	EuGene	Intr	2227	2341	0	-	0
seq81	EuGene	Intr	2541	2654	0	-	2
seq81	EuGene	Intr	2800	2859	0	-	1
seq81	EuGene	Intr	2957	3019	0	-	0
seq81	EuGene	Intr	3113	3156	0	-	0
seq81	EuGene	Intr	3261	3345	0	-	1
seq81	EuGene	Intr	3485	3565	0	-	0
seq81	EuGene	Intr	3678	3770	0	-	2
seq81	EuGene	Intr	3920	3984	0	-	0
seq81	EuGene	Intr	4089	4164	0	-	1
seq81	EuGene	Intr	4267	4332	0	-	1
seq81	EuGene	Intr	4423	4488	0	-	1
seq81	EuGene	Intr	4610	4669	0	-	0
seq81	EuGene	Intr	4795	4884	0	-	1
seq81	EuGene	Intr	4960	5022	0	-	1
seq81	EuGene	Init	5152	5376	0	-	1
seq81	EuGene	Utr5	5377	5470	0	-	.
seq81	EuGene	Utr3	8414	8619	0	-	.
seq81	EuGene	Term	8620	8744	0	-	1
seq81	EuGene	Intr	8852	8966	0	-	2
seq81	EuGene	Intr	9061	9120	0	-	1
seq81	EuGene	Intr	9213	9266	0	-	2
seq81	EuGene	Intr	9385	9465	0	-	1
seq81	EuGene	Intr	9540	9602	0	-	2
seq81	EuGene	Intr	9686	9729	0	-	0
seq81	EuGene	Intr	9818	9902	0	-	2
seq81	EuGene	Intr	9996	10076	0	-	2
seq81	EuGene	Intr	10172	10264	0	-	0
seq81	EuGene	Intr	10347	10411	0	-	2
seq81	EuGene	Intr	10507	10582	0	-	0
seq81	EuGene	Intr	10684	10749	0	-	1
seq81	EuGene	Intr	10844	10969	0	-	0
seq81	EuGene	Intr	11048	11137	0	-	0
seq81	EuGene	Intr	11235	11297	0	-	2
seq81	EuGene	Init	11388	11534	0	-	2
seq81	EuGene	Utr5	11535	11568	0	-	.
