# Supplementary material for: Integrating alternative splicing detection into gene prediction
Source: BMC Bioinformatics. 2005 Feb 10;6:25. doi: 10.1186/1471-2105-6-25 (PMC550657; doi:10.1186/1471-2105-6-25)
Supplement: Additional File 1 — EuGène's predictions on AraSet. The additional file (SupplementaryFiles.tar.gz) contains gene structure predictions in the standard GFF text format for every AraSet sequence. ESTs detected as Incompatible by the method are displayed at the top of each prediction (if any). [file 1471-2105-6-25-S1.gz › SupplementaryData/seq82ac002376g6g7.tfa.alt.out.dApr2004]

seq82	EuGene	Init	1	502	0	-	2
seq82	EuGene	Utr5	503	678	0	-	.
seq82	EuGene	Utr3	1674	2000	0	-	.
seq82	EuGene	Term	2001	2114	0	-	1
seq82	EuGene	Intr	2216	2380	0	-	2
seq82	EuGene	Intr	2498	2641	0	-	2
seq82	EuGene	Intr	2762	2957	0	-	2
seq82	EuGene	Init	3392	3759	0	-	0
seq82	EuGene	Utr5	3760	3817	0	-	.
seq82	EuGene	Utr5	9556	9640	0	+	.
seq82	EuGene	Init	9641	9741	0	+	1
seq82	EuGene	Intr	10549	10629	0	+	1
seq82	EuGene	Intr	11956	12598	0	+	1
seq82	EuGene	Intr	12697	12800	0	+	0
seq82	EuGene	Intr	12910	13048	0	+	1
seq82	EuGene	Term	13142	13369	0	+	1
seq82	EuGene	Utr3	13370	13891	0	+	.
seq82	EuGene	Utr3	14580	14888	0	-	.
seq82	EuGene	Term	14889	15038	0	-	1
seq82	EuGene	Intr	15135	15260	0	-	1
seq82	EuGene	Intr	15332	15369	0	-	2
