# Supplementary material for: Integrating alternative splicing detection into gene prediction
Source: BMC Bioinformatics. 2005 Feb 10;6:25. doi: 10.1186/1471-2105-6-25 (PMC550657; doi:10.1186/1471-2105-6-25)
Supplement: Additional File 1 — EuGène's predictions on AraSet. The additional file (SupplementaryFiles.tar.gz) contains gene structure predictions in the standard GFF text format for every AraSet sequence. ESTs detected as Incompatible by the method are displayed at the top of each prediction (if any). [file 1471-2105-6-25-S1.gz › SupplementaryData/seq83ac002292g20g21.tfa.alt.out.dApr2004]

seq83	EuGene	Utr5	419	442	0	+	.
seq83	EuGene	Init	443	516	0	+	1
seq83	EuGene	Intr	894	990	0	+	0
seq83	EuGene	Term	1261	1317	0	+	0
seq83	EuGene	Utr3	1318	1716	0	+	.
seq83	EuGene	Utr3	1805	2000	0	-	.
seq83	EuGene	Term	2001	2339	0	-	1
seq83	EuGene	Intr	2409	2511	0	-	1
seq83	EuGene	Intr	2589	2761	0	-	2
seq83	EuGene	Intr	2851	3054	0	-	0
seq83	EuGene	Init	3192	3413	0	-	1
seq83	EuGene	Utr5	3414	3451	0	-	.
seq83	EuGene	Utr3	3978	4068	0	-	.
seq83	EuGene	Term	4069	4407	0	-	0
seq83	EuGene	Intr	4507	4609	0	-	0
seq83	EuGene	Intr	4684	4856	0	-	1
seq83	EuGene	Intr	5262	5462	0	-	1
seq83	EuGene	Init	5624	5845	0	-	2
seq83	EuGene	Utr5	5846	5982	0	-	.
seq83	EuGene	Utr3	6053	6212	0	-	.
seq83	EuGene	Term	6213	6326	0	-	1
seq83	EuGene	Intr	6405	6533	0	-	1
seq83	EuGene	Intr	6631	6717	0	-	0
seq83	EuGene	Intr	6813	6958	0	-	1
seq83	EuGene	Intr	7085	7139	0	-	1
seq83	EuGene	Intr	7224	7845	0	-	1
