# Supplementary material for: Integrating alternative splicing detection into gene prediction
Source: BMC Bioinformatics. 2005 Feb 10;6:25. doi: 10.1186/1471-2105-6-25 (PMC550657; doi:10.1186/1471-2105-6-25)
Supplement: Additional File 1 — EuGène's predictions on AraSet. The additional file (SupplementaryFiles.tar.gz) contains gene structure predictions in the standard GFF text format for every AraSet sequence. ESTs detected as Incompatible by the method are displayed at the top of each prediction (if any). [file 1471-2105-6-25-S1.gz › SupplementaryData/seq84ac003970g15g17.tfa.alt.out.dApr2004]

seq84	EuGene	Init	271	334	0	-	0
seq84	EuGene	Utr5	335	1186	0	-	.
seq84	EuGene	Utr5	1981	2001	0	+	.
seq84	EuGene	Init	2002	2119	0	+	0
seq84	EuGene	Intr	2535	2704	0	+	1
seq84	EuGene	Intr	2786	2977	0	+	1
seq84	EuGene	Intr	3056	3405	0	+	1
seq84	EuGene	Term	3507	3645	0	+	0
seq84	EuGene	Utr3	3646	3718	0	+	.
seq84	EuGene	Utr5	4525	4640	0	+	.
seq84	EuGene	Sngl	4641	4808	0	+	2
seq84	EuGene	Utr3	4809	4874	0	+	.
seq84	EuGene	Utr5	5132	5154	0	+	.
seq84	EuGene	Init	5155	5343	0	+	0
seq84	EuGene	Intr	5447	5638	0	+	1
seq84	EuGene	Intr	5721	6070	0	+	2
seq84	EuGene	Term	6170	6314	0	+	2
seq84	EuGene	Utr3	6315	6394	0	+	.
seq84	EuGene	Utr5	7205	7225	0	+	.
seq84	EuGene	Init	7226	7343	0	+	1
seq84	EuGene	Intr	7459	7628	0	+	2
seq84	EuGene	Intr	8060	8409	0	+	1
seq84	EuGene	Term	8504	8642	0	+	2
seq84	EuGene	Utr3	8643	8665	0	+	.
seq84	EuGene	Utr3	8731	9077	0	-	.
seq84	EuGene	Sngl	9078	9860	0	-	2
seq84	EuGene	Utr5	9861	9934	0	-	.
