# Supplementary material for: Integrating alternative splicing detection into gene prediction
Source: BMC Bioinformatics. 2005 Feb 10;6:25. doi: 10.1186/1471-2105-6-25 (PMC550657; doi:10.1186/1471-2105-6-25)
Supplement: Additional File 1 — EuGène's predictions on AraSet. The additional file (SupplementaryFiles.tar.gz) contains gene structure predictions in the standard GFF text format for every AraSet sequence. ESTs detected as Incompatible by the method are displayed at the top of each prediction (if any). [file 1471-2105-6-25-S1.gz › SupplementaryData/seq85ac003970g22g23.tfa.alt.out.dApr2004]

seq85	EuGene	Init	194	359	0	-	2
seq85	EuGene	Utr5	360	401	0	-	.
seq85	EuGene	Utr5	1850	2000	0	+	.
seq85	EuGene	Init	2001	2115	0	+	2
seq85	EuGene	Term	2200	2708	0	+	2
seq85	EuGene	Utr3	2709	2947	0	+	.
seq85	EuGene	Utr3	3366	3602	0	-	.
seq85	EuGene	Term	3603	3804	0	-	2
seq85	EuGene	Intr	3887	4177	0	-	1
seq85	EuGene	Intr	4248	5064	0	-	0
seq85	EuGene	Init	5263	7321	0	-	0
seq85	EuGene	Utr5	7322	8430	0	-	.
