# Supplementary material for: Integrating alternative splicing detection into gene prediction
Source: BMC Bioinformatics. 2005 Feb 10;6:25. doi: 10.1186/1471-2105-6-25 (PMC550657; doi:10.1186/1471-2105-6-25)
Supplement: Additional File 1 — EuGène's predictions on AraSet. The additional file (SupplementaryFiles.tar.gz) contains gene structure predictions in the standard GFF text format for every AraSet sequence. ESTs detected as Incompatible by the method are displayed at the top of each prediction (if any). [file 1471-2105-6-25-S1.gz › SupplementaryData/seq86ac000132g14g16.tfa.alt.out.dApr2004]

seq86	EuGene	Intr	1	1118	0	+	2
seq86	EuGene	Term	1189	1485	0	+	0
seq86	EuGene	Utr3	1486	1668	0	+	.
seq86	EuGene	Utr3	1720	2000	0	-	.
seq86	EuGene	Term	2001	2006	0	-	2
seq86	EuGene	Intr	2103	2177	0	-	2
seq86	EuGene	Intr	2277	2327	0	-	2
seq86	EuGene	Intr	2448	2606	0	-	2
seq86	EuGene	Intr	3107	3312	0	-	0
seq86	EuGene	Intr	3413	3542	0	-	2
seq86	EuGene	Intr	3906	3946	0	-	2
seq86	EuGene	Init	4047	4128	0	-	1
seq86	EuGene	Utr5	4129	4148	0	-	.
seq86	EuGene	Utr5	4410	4526	0	+	.
seq86	EuGene	Init	4527	4703	0	+	2
seq86	EuGene	Intr	4969	6687	0	+	0
seq86	EuGene	Intr	6920	7201	0	+	1
seq86	EuGene	Term	7291	7647	0	+	0
seq86	EuGene	Utr3	7648	7887	0	+	.
seq86	EuGene	Utr3	7901	8074	0	-	.
seq86	EuGene	Term	8075	8236	0	-	0
seq86	EuGene	Intr	8323	8478	0	-	1
seq86	EuGene	Intr	8564	8659	0	-	0
seq86	EuGene	Intr	8749	8941	0	-	1
seq86	EuGene	Intr	9108	9736	0	-	0
seq86	EuGene	Intr	9828	10106	0	-	2
seq86	EuGene	Init	10179	10337	0	-	2
seq86	EuGene	Utr5	10338	10425	0	-	.
seq86	EuGene	Utr3	11011	11092	0	-	.
seq86	EuGene	Term	11093	11394	0	-	0
seq86	EuGene	Intr	11479	11759	0	-	0
seq86	EuGene	Intr	11852	11996	0	-	1
seq86	EuGene	Intr	12114	12337	0	-	1
