# Supplementary material for: Integrating alternative splicing detection into gene prediction
Source: BMC Bioinformatics. 2005 Feb 10;6:25. doi: 10.1186/1471-2105-6-25 (PMC550657; doi:10.1186/1471-2105-6-25)
Supplement: Additional File 1 — EuGène's predictions on AraSet. The additional file (SupplementaryFiles.tar.gz) contains gene structure predictions in the standard GFF text format for every AraSet sequence. ESTs detected as Incompatible by the method are displayed at the top of each prediction (if any). [file 1471-2105-6-25-S1.gz › SupplementaryData/seq87ac002131g12g13.tfa.alt.out.dApr2004]

seq87	EuGene	Utr3	1745	2000	0	-	.
seq87	EuGene	Term	2001	2288	0	-	2
seq87	EuGene	Intr	2461	2794	0	-	1
seq87	EuGene	Intr	2883	3109	0	-	0
seq87	EuGene	Init	3284	3397	0	-	0
seq87	EuGene	Utr5	3398	3449	0	-	.
seq87	EuGene	Utr5	5865	5943	0	+	.
seq87	EuGene	Init	5944	6139	0	+	0
seq87	EuGene	Intr	6375	6533	0	+	1
seq87	EuGene	Intr	6634	6755	0	+	2
seq87	EuGene	Intr	6885	6938	0	+	2
seq87	EuGene	Intr	7035	7141	0	+	2
seq87	EuGene	Intr	7280	7385	0	+	2
seq87	EuGene	Intr	7556	7619	0	+	1
seq87	EuGene	Intr	7709	7797	0	+	0
seq87	EuGene	Intr	8024	8155	0	+	1
seq87	EuGene	Intr	8256	8426	0	+	2
seq87	EuGene	Intr	8533	8648	0	+	0
seq87	EuGene	Intr	8763	8874	0	+	0
seq87	EuGene	Intr	8983	9067	0	+	0
seq87	EuGene	Intr	9153	9197	0	+	1
seq87	EuGene	Intr	9281	9349	0	+	0
seq87	EuGene	Term	9439	9512	0	+	2
seq87	EuGene	Utr3	9513	9775	0	+	.
seq87	EuGene	Utr5	10438	10610	0	+	.
seq87	EuGene	Init	10611	10940	0	+	2
seq87	EuGene	Intr	11193	11285	0	+	2
seq87	EuGene	Intr	11358	11512	0	+	2
