# Supplementary material for: Integrating alternative splicing detection into gene prediction
Source: BMC Bioinformatics. 2005 Feb 10;6:25. doi: 10.1186/1471-2105-6-25 (PMC550657; doi:10.1186/1471-2105-6-25)
Supplement: Additional File 1 — EuGène's predictions on AraSet. The additional file (SupplementaryFiles.tar.gz) contains gene structure predictions in the standard GFF text format for every AraSet sequence. ESTs detected as Incompatible by the method are displayed at the top of each prediction (if any). [file 1471-2105-6-25-S1.gz › SupplementaryData/seq88ac002986g42g45.tfa.alt.out.dApr2004]

seq88	EuGene	Intr	1	275	0	+	1
seq88	EuGene	Intr	343	608	0	+	2
seq88	EuGene	Intr	680	951	0	+	1
seq88	EuGene	Intr	1044	1164	0	+	0
seq88	EuGene	Intr	1242	1378	0	+	2
seq88	EuGene	Term	1505	1793	0	+	2
seq88	EuGene	Utr3	1794	1823	0	+	.
seq88	EuGene	Utr3	1874	2000	0	-	.
seq88	EuGene	Term	2001	2114	0	-	0
seq88	EuGene	Intr	2215	2298	0	-	2
seq88	EuGene	Intr	2408	2488	0	-	1
seq88	EuGene	Intr	2585	2762	0	-	1
seq88	EuGene	Intr	2949	3139	0	-	1
seq88	EuGene	Intr	3431	3487	0	-	1
seq88	EuGene	Intr	3582	3680	0	-	0
seq88	EuGene	Intr	3788	3910	0	-	1
seq88	EuGene	Intr	3998	4117	0	-	1
seq88	EuGene	Intr	4198	4311	0	-	2
seq88	EuGene	Intr	4422	4613	0	-	0
seq88	EuGene	Intr	4699	4865	0	-	2
seq88	EuGene	Intr	4958	5042	0	-	0
seq88	EuGene	Intr	5143	5331	0	-	2
seq88	EuGene	Intr	5417	5506	0	-	1
seq88	EuGene	Intr	5811	5996	0	-	0
seq88	EuGene	Init	6099	6302	0	-	0
seq88	EuGene	Utr5	6303	6525	0	-	.
seq88	EuGene	Utr3	8483	8691	0	-	.
seq88	EuGene	Term	8692	8814	0	-	2
seq88	EuGene	Intr	9078	9161	0	-	0
seq88	EuGene	Intr	9258	9338	0	-	0
seq88	EuGene	Intr	9434	9611	0	-	1
seq88	EuGene	Intr	9694	9884	0	-	0
seq88	EuGene	Intr	9999	10055	0	-	0
seq88	EuGene	Intr	10138	10236	0	-	2
seq88	EuGene	Intr	10325	10447	0	-	1
seq88	EuGene	Intr	10529	10648	0	-	1
seq88	EuGene	Intr	10725	10838	0	-	0
seq88	EuGene	Intr	10926	11117	0	-	0
seq88	EuGene	Intr	11658	11855	0	-	0
seq88	EuGene	Intr	11952	12041	0	-	0
seq88	EuGene	Intr	12171	12356	0	-	0
seq88	EuGene	Init	12791	12994	0	-	1
seq88	EuGene	Utr5	12995	13015	0	-	.
seq88	EuGene	Utr5	16584	16893	0	+	.
seq88	EuGene	Init	16894	17088	0	+	0
seq88	EuGene	Intr	17275	17364	0	+	0
seq88	EuGene	Intr	17457	17654	0	+	2
seq88	EuGene	Intr	17736	17820	0	+	2
seq88	EuGene	Intr	17971	18137	0	+	2
seq88	EuGene	Intr	18219	18410	0	+	2
seq88	EuGene	Intr	18701	18820	0	+	1
seq88	EuGene	Intr	18892	19029	0	+	0
seq88	EuGene	Intr	19286	19342	0	+	1
seq88	EuGene	Intr	19443	19633	0	+	2
seq88	EuGene	Intr	19714	19891	0	+	1
seq88	EuGene	Intr	19969	20049	0	+	0
seq88	EuGene	Intr	20145	20228	0	+	2
seq88	EuGene	Term	20423	20563	0	+	1
seq88	EuGene	Utr3	20564	20583	0	+	.
seq88	EuGene	Utr5	21019	21042	0	+	.
seq88	EuGene	Init	21043	21246	0	+	0
seq88	EuGene	Intr	21575	21760	0	+	1
seq88	EuGene	Intr	21993	22082	0	+	2
seq88	EuGene	Intr	22160	22357	0	+	1
seq88	EuGene	Intr	22440	22524	0	+	2
seq88	EuGene	Intr	22680	22846	0	+	1
seq88	EuGene	Intr	22934	23125	0	+	1
seq88	EuGene	Intr	23194	23307	0	+	0
seq88	EuGene	Intr	23393	23512	0	+	1
seq88	EuGene	Intr	23603	23725	0	+	1
seq88	EuGene	Intr	23992	24048	0	+	0
seq88	EuGene	Intr	24143	24333	0	+	1
seq88	EuGene	Intr	24419	24596	0	+	2
seq88	EuGene	Intr	24674	24754	0	+	1
seq88	EuGene	Intr	24823	24921	0	+	0
seq88	EuGene	Term	25048	25158	0	+	0
seq88	EuGene	Utr3	25159	25274	0	+	.
seq88	EuGene	Utr5	25683	25730	0	+	.
seq88	EuGene	Init	25731	25908	0	+	2
seq88	EuGene	Intr	26003	26097	0	+	0
seq88	EuGene	Intr	26167	26288	0	+	0
seq88	EuGene	Intr	26348	26586	0	+	2
seq88	EuGene	Intr	26682	26724	0	+	1
seq88	EuGene	Intr	26814	27158	0	+	0
