# Supplementary material for: Integrating alternative splicing detection into gene prediction
Source: BMC Bioinformatics. 2005 Feb 10;6:25. doi: 10.1186/1471-2105-6-25 (PMC550657; doi:10.1186/1471-2105-6-25)
Supplement: Additional File 1 — EuGène's predictions on AraSet. The additional file (SupplementaryFiles.tar.gz) contains gene structure predictions in the standard GFF text format for every AraSet sequence. ESTs detected as Incompatible by the method are displayed at the top of each prediction (if any). [file 1471-2105-6-25-S1.gz › SupplementaryData/seq89af076979m17m10.tfa.alt.out.dApr2004]

seq89	EuGene	Utr5	1963	2000	0	+	.
seq89	EuGene	Init	2001	2091	0	+	2
seq89	EuGene	Term	2201	2952	0	+	0
seq89	EuGene	Utr3	2953	3151	0	+	.
seq89	EuGene	Utr5	5172	5222	0	+	.
seq89	EuGene	Init	5223	5313	0	+	2
seq89	EuGene	Term	5439	5671	0	+	1
seq89	EuGene	Utr3	5672	5881	0	+	.
seq89	EuGene	Utr3	5984	6058	0	-	.
seq89	EuGene	Term	6059	6644	0	-	2
seq89	EuGene	Init	6777	7078	0	-	2
seq89	EuGene	Utr5	7079	7103	0	-	.
